# Supplementary material for: 1,1,1-Trifluoro-4-(thio­phen-2-yl)-4-[(2-{[4,4,4-trifluoro-3-oxo-1-(thio­phen-2-yl)but-1-en-1-yl]amino}­eth­yl)amino]­but-3-en-2-one
Source: Acta Crystallogr Sect E Struct Rep Online. 2011 Sep 17;67(Pt 10):o2659–60. doi: 10.1107/S1600536811036889 (PMC3201547; doi:10.1107/S1600536811036889)
Supplement: Supplementary file 1 [file e-67-o2659-sup1.cif]

##############################################################################
#                                                                            #
# This CIF contains the data in a paper accepted for publication in          #
# Acta Crystallographica Section E. It conforms to the requirements of       #
# Notes for Authors for Acta Crystallographica Section E, and has been       #
# peer reviewed under the auspices of the IUCr Commission on Journals.       #
#                                                                            #
# Full details of the Crystallographic Information File format               #
# are given in the paper "The Crystallographic Information File (CIF):       #
# a New Standard Archive File for Crystallography" by S. R. Hall, F. H.      #
# Allen and I. D. Brown [Acta Cryst. (1991), A47, 655-685].                  #
#                                                                            #
# The current version of the core CIF dictionary is obtainable from          #
# ftp://ftp.iucr.org/pub/cif_core.dic.                                       #
#                                                                            #
# Software is freely available for graphical display of the structure(s)     #
# in this CIF. For information consult the CIF software page                 #
# http://www.iucr.org/resources/cif/software.                                #
#                                                                            #
# This file may be used for bona fide research purposes within the           #
# scientific community so long as proper attribution is given to the journal # 
# article from which it was obtained.                                        #
#                                                                            #
##############################################################################
data_global
_audit_creation_method     SHELXL-97
_journal_date_recd_electronic     2011-09-11
_journal_date_accepted     2011-09-11
_journal_name_full     'Acta Crystallographica, Section E'
_journal_year     2011
_journal_volume     67
_journal_issue     10
_journal_page_first     o2659
_journal_page_last     o2660
_journal_paper_category     QO
_journal_coeditor_code     XU5326
_publ_contact_author
;
     Dr. Seik Weng Ng
     Department of Chemistry
     University of Malaya
     50603 Kuala Lumpur
     Malaysia
;
_publ_contact_author_email     seikweng@um.edu.my
_publ_contact_author_fax     '03 7967 4193'
_publ_contact_author_phone     '03 7967 6778'
_publ_section_title
;\
1,1,1-Trifluoro-4-(thiophen-2-yl)-4-[(2-{[4,4,4-trifluoro-3-oxo-1-(thiophen-2-\
yl)but-1-en-1-yl]amino}ethyl)amino]but-3-en-2-one
;
loop_
    _publ_author_name
    _publ_author_address
    'Asiri, Abdullah M. '
;
     Chemistry Department
     Faculty of Science
     King Abdulaziz University
     PO Box 80203 Jeddah
     Saudi Arabia
    and
    Center of Excellence for Advanced Materials Research
    King Abdulaziz University
    PO Box 80203 Jeddah
    Saudi Arabia
;
    'Al-Youbi, Abdulrahman O.'
;
     Chemistry Department
     Faculty of Science
     King Abdulaziz University
     PO Box 80203 Jeddah
     Saudi Arabia
;
    'Faidallah, Hassan M.'
;
     Chemistry Department
     Faculty of Science
     King Abdulaziz University
     PO Box 80203 Jeddah
     Saudi Arabia
;
    'Ng, Seik Weng'
;
     Department of Chemistry
     University of Malaya
     50603 Kuala Lumpur
     Malaysia
;
data_I
_audit_creation_method     SHELXL-97
_chemical_name_systematic
;
1,1,1-Trifluoro-4-(thiophen-2-yl)-4-[(2-{[4,4,4-trifluoro-3-oxo-1-(thiophen-2-
yl)but-1-en-1-yl]amino}ethyl)amino]but-3-en-2-one
;
_chemical_name_common     ?
_chemical_formula_moiety     'C18 H14 F6 N2 O2 S2'
_chemical_formula_sum     'C18 H14 F6 N2 O2 S2'
_chemical_formula_iupac     'C18 H14 F6 N2 O2 S2'
_chemical_formula_weight     468.43
_chemical_melting_point     ?
_symmetry_cell_setting     orthorhombic
_symmetry_space_group_name_H-M     'P n a 21'
_symmetry_space_group_name_Hall     'P 2c -2n'
loop_
    _symmetry_equiv_pos_as_xyz
    'x, y, z'
    '-x, -y, z+1/2'
    'x+1/2, -y+1/2, z'
    '-x+1/2, y+1/2, z+1/2'
_cell_length_a     20.4520(4)
_cell_length_b     12.5201(2)
_cell_length_c     15.8328(2)
_cell_angle_alpha     90.00
_cell_angle_beta     90.00
_cell_angle_gamma     90.00
_cell_volume     4054.16(11)
_cell_formula_units_Z     8
_cell_measurement_reflns_used     16458
_cell_measurement_theta_min     2.30
_cell_measurement_theta_max     27.50
_cell_measurement_temperature     100(2)
_exptl_crystal_description     block
_exptl_crystal_colour     light-yellow
_exptl_crystal_size_max     0.30
_exptl_crystal_size_mid     0.25
_exptl_crystal_size_min     0.20
_exptl_crystal_density_diffrn     1.535
_exptl_crystal_density_meas     ?
_exptl_crystal_density_method     'not measured'
_exptl_crystal_F_000     1904
_exptl_absorpt_coefficient_mu     0.334
_exptl_absorpt_correction_type     multi-scan
_exptl_absorpt_process_details     '(CrysAlis PRO; Agilent, 2010)'
_exptl_absorpt_correction_T_min     0.9064
_exptl_absorpt_correction_T_max     0.9362
_diffrn_ambient_temperature     100(2)
_diffrn_radiation_type     MoK\a
_diffrn_radiation_wavelength     0.71073
_diffrn_radiation_source     'SuperNova (Mo) X-ray Source'
_diffrn_radiation_monochromator     Mirror
_diffrn_measurement_device_type
                  'Agilent SuperNova Dual diffractometer with an Atlas detector'
_diffrn_measurement_method     \w
_diffrn_detector_area_resol_mean     10.4041
_diffrn_reflns_number     40183
_diffrn_reflns_av_R_equivalents     0.0369
_diffrn_reflns_av_sigmaI/netI     0.0339
_diffrn_reflns_theta_min     2.30
_diffrn_reflns_theta_max     27.55
_diffrn_reflns_theta_full     27.55
_diffrn_measured_fraction_theta_max     0.998
_diffrn_measured_fraction_theta_full     0.998
_diffrn_reflns_limit_h_min     -26
_diffrn_reflns_limit_h_max     24
_diffrn_reflns_limit_k_min     -16
_diffrn_reflns_limit_k_max     15
_diffrn_reflns_limit_l_min     -20
_diffrn_reflns_limit_l_max     20
_diffrn_standards_number     0
_diffrn_standards_interval_count     0
_diffrn_standards_interval_time     0
_diffrn_standards_decay_%     0
_reflns_number_total     9198
_reflns_number_gt     8265
_reflns_threshold_expression     I>2\s(I)
_refine_ls_structure_factor_coef     Fsqd
_refine_ls_matrix_type     full
_refine_ls_R_factor_all     0.0538
_refine_ls_R_factor_gt     0.0461
_refine_ls_wR_factor_gt     0.1143
_refine_ls_wR_factor_ref     0.1217
_refine_ls_goodness_of_fit_ref     1.045
_refine_ls_restrained_S_all     1.214
_refine_ls_number_reflns     9198
_refine_ls_number_parameters     633
_refine_ls_number_restraints     242
_refine_ls_hydrogen_treatment     mixed
_refine_ls_weighting_scheme     calc
_refine_ls_weighting_details
         'calc w=1/[\s^2^(Fo^2^)+(0.0629P)^2^+2.3648P] where P=(Fo^2^+2Fc^2^)/3'
_atom_sites_solution_hydrogens     geom
_atom_sites_solution_primary     direct
_atom_sites_solution_secondary     difmap
_refine_ls_shift/su_max     0.001
_refine_ls_shift/su_mean     0.001
_refine_diff_density_max     0.606
_refine_diff_density_min     -0.593
_refine_ls_extinction_method     none
_refine_ls_extinction_coef     ?
_refine_ls_abs_structure_details     'Flack (1983), 4340 Friedel pairs'
_refine_ls_abs_structure_Flack     0.01(7)
loop_
    _atom_type_symbol
    _atom_type_description
    _atom_type_scat_dispersion_real
    _atom_type_scat_dispersion_imag
    _atom_type_scat_source
    'C' 'C' 0.0033 0.0016
                         'International Tables Vol C Tables 4.2.6.8 and 6.1.1.4'
    'H' 'H' 0.0000 0.0000
                         'International Tables Vol C Tables 4.2.6.8 and 6.1.1.4'
    'N' 'N' 0.0061 0.0033
                         'International Tables Vol C Tables 4.2.6.8 and 6.1.1.4'
    'O' 'O' 0.0106 0.0060
                         'International Tables Vol C Tables 4.2.6.8 and 6.1.1.4'
    'F' 'F' 0.0171 0.0103
                         'International Tables Vol C Tables 4.2.6.8 and 6.1.1.4'
    'S' 'S' 0.1246 0.1234
                         'International Tables Vol C Tables 4.2.6.8 and 6.1.1.4'
_computing_data_collection     'CrysAlis PRO (Agilent, 2010)'
_computing_cell_refinement     'CrysAlis PRO (Agilent, 2010)'
_computing_data_reduction     'CrysAlis PRO (Agilent, 2010)'
_computing_structure_solution     'SHELXS97 (Sheldrick, 2008)'
_computing_structure_refinement     'SHELXL97 (Sheldrick, 2008)'
_computing_molecular_graphics     'X-SEED (Barbour, 2001)'
_computing_publication_material     'publCIF (Westrip, 2010)'
loop_
    _atom_site_type_symbol
    _atom_site_label
    _atom_site_fract_x
    _atom_site_fract_y
    _atom_site_fract_z
    _atom_site_U_iso_or_equiv
    _atom_site_adp_type
    _atom_site_calc_flag
    _atom_site_refinement_flags
    _atom_site_occupancy
    _atom_site_symmetry_multiplicity
    _atom_site_disorder_assembly
    _atom_site_disorder_group
    S S1 0.81914(6) 0.35483(9) 0.50113(16) 0.0299(3) Uani d PD 0.817(4) 1 A 1
    C C3' 0.8183(5) 0.3618(12) 0.4772(9) 0.030 Uiso d PD 0.183(4) 1 A 2
    H H3' 0.8582 0.4000 0.4718 0.036 Uiso calc PR 0.183(4) 1 A 2
    S S2 0.77950(7) 0.40257(11) 0.05479(16) 0.0309(4) Uani d PD 0.778(4) 1 B 1
    C C13' 0.7645(6) 0.4026(14) 0.0719(9) 0.031 Uiso d PD 0.222(4) 1 B 2
    H H13' 0.8073 0.3795 0.0575 0.037 Uiso calc PR 0.222(4) 1 B 2
    S S3 0.52193(5) 0.51039(8) 0.63447(16) 0.0349(3) Uani d PD 0.960(4) 1 C 1
    C C21' 0.5388(9) 0.502(3) 0.617(4) 0.035 Uiso d PD 0.040(4) 1 C 2
    H H21' 0.4987 0.4743 0.6380 0.042 Uiso calc PR 0.040(4) 1 C 2
    S S4 0.63026(8) 0.23117(13) 0.98065(17) 0.0337(4) Uani d PD 0.665(4) 1 D 1
    C C31' 0.6224(5) 0.2405(11) 0.9654(7) 0.034 Uiso d PD 0.335(4) 1 D 2
    H H31' 0.6605 0.2696 0.9909 0.040 Uiso calc PR 0.335(4) 1 D 2
    C C1 0.7728(2) 0.2583(3) 0.5476(3) 0.0292(10) Uani d PD 0.817(4) 1 A 1
    H H1 0.7856 0.2198 0.5966 0.035 Uiso calc PR 0.817(4) 1 A 1
    C C2' 0.8064(7) 0.2803(13) 0.5393(9) 0.029 Uiso d PD 0.183(4) 1 A 2
    H H2' 0.8371 0.2574 0.5805 0.035 Uiso calc PR 0.183(4) 1 A 2
    C C2 0.71492(19) 0.2427(3) 0.5062(3) 0.0273(9) Uani d PD 0.817(4) 1 A 1
    H H2 0.6831 0.1907 0.5210 0.033 Uiso calc PR 0.817(4) 1 A 1
    C C1' 0.7452(8) 0.2410(12) 0.5305(9) 0.027 Uiso d PD 0.183(4) 1 A 2
    H H1' 0.7276 0.1863 0.5653 0.033 Uiso calc PR 0.183(4) 1 A 2
    C C3 0.7094(3) 0.3148(5) 0.4387(4) 0.0270(14) Uani d PD 0.817(4) 1 A 1
    H H3 0.6712 0.3196 0.4047 0.032 Uiso calc PR 0.817(4) 1 A 1
    S S1' 0.7030(3) 0.3001(8) 0.4502(6) 0.027 Uiso d PD 0.183(4) 1 A 2
    C C11 0.7226(3) 0.4923(5) 0.0199(4) 0.0344(13) Uani d PD 0.778(4) 1 B 1
    H H11 0.7273 0.5338 -0.0300 0.041 Uiso calc PR 0.778(4) 1 B 1
    C C12' 0.7283(10) 0.478(2) 0.0239(13) 0.034 Uiso d PD 0.222(4) 1 B 2
    H H12' 0.7443 0.5110 -0.0261 0.041 Uiso calc PR 0.222(4) 1 B 2
    C C12 0.6696(3) 0.4975(5) 0.0719(3) 0.0329(12) Uani d PD 0.778(4) 1 B 1
    H H12 0.6334 0.5439 0.0634 0.039 Uiso calc PR 0.778(4) 1 B 1
    C C11' 0.6679(10) 0.4979(18) 0.0575(11) 0.033 Uiso d PD 0.222(4) 1 B 2
    H H11' 0.6370 0.5460 0.0339 0.039 Uiso calc PR 0.222(4) 1 B 2
    C C13 0.6751(3) 0.4259(4) 0.1393(4) 0.0283(12) Uani d PD 0.778(4) 1 B 1
    H H13 0.6422 0.4187 0.1812 0.034 Uiso calc PR 0.778(4) 1 B 1
    S S2' 0.6554(2) 0.4254(6) 0.1468(4) 0.028 Uiso d PD 0.222(4) 1 B 2
    C C19 0.5478(2) 0.6236(3) 0.5854(3) 0.0439(12) Uani d PD 0.960(4) 1 C 1
    H H19 0.5209 0.6844 0.5761 0.053 Uiso calc PR 0.960(4) 1 C 1
    C C20' 0.545(2) 0.600(5) 0.573(6) 0.044 Uiso d PD 0.040(4) 1 C 2
    H H20' 0.5089 0.6463 0.5616 0.053 Uiso calc PR 0.040(4) 1 C 2
    C C20 0.6113(2) 0.6170(3) 0.5612(3) 0.0374(10) Uani d PD 0.960(4) 1 C 1
    H H20 0.6343 0.6723 0.5327 0.045 Uiso calc PR 0.960(4) 1 C 1
    C C19' 0.607(2) 0.621(4) 0.549(5) 0.037 Uiso d PD 0.040(4) 1 C 2
    H H19' 0.6205 0.6834 0.5193 0.045 Uiso calc PR 0.040(4) 1 C 2
    C C21 0.6388(2) 0.5186(4) 0.5835(3) 0.0277(8) Uani d PD 0.960(4) 1 C 1
    H H21 0.6828 0.5002 0.5711 0.033 Uiso calc PR 0.960(4) 1 C 1
    S S3' 0.6590(11) 0.521(2) 0.580(2) 0.028 Uiso d PD 0.040(4) 1 C 2
    C C29 0.5823(3) 0.1198(5) 0.9760(5) 0.0365(17) Uani d PD 0.665(4) 1 D 1
    H H29 0.5894 0.0584 1.0101 0.044 Uiso calc PR 0.665(4) 1 D 1
    C C30' 0.5976(7) 0.1367(11) 0.9825(8) 0.037 Uiso d PD 0.335(4) 1 D 2
    H H30' 0.6171 0.0879 1.0210 0.044 Uiso calc PR 0.335(4) 1 D 2
    C C30 0.5329(3) 0.1272(5) 0.9190(5) 0.0352(15) Uani d PD 0.665(4) 1 D 1
    H H30 0.5029 0.0715 0.9063 0.042 Uiso calc PR 0.665(4) 1 D 1
    C C29' 0.5429(7) 0.1157(11) 0.9377(8) 0.035 Uiso d PD 0.335(4) 1 D 2
    H H29' 0.5193 0.0505 0.9407 0.042 Uiso calc PR 0.335(4) 1 D 2
    C C31 0.5325(5) 0.2282(8) 0.8817(8) 0.039(2) Uani d PD 0.665(4) 1 D 1
    H H31 0.4999 0.2503 0.8427 0.046 Uiso calc PR 0.665(4) 1 D 1
    S S4' 0.5213(3) 0.2209(6) 0.8748(4) 0.039 Uiso d PD 0.335(4) 1 D 2
    F F1 0.58969(11) 0.6069(2) 0.3032(3) 0.0653(9) Uani d . 1 1 A .
    F F2 0.63964(14) 0.7449(2) 0.3477(3) 0.0697(9) Uani d . 1 1 A .
    F F3 0.63082(13) 0.7177(3) 0.2175(2) 0.0758(11) Uani d . 1 1 A .
    F F4 0.58607(10) 0.10854(18) 0.2800(3) 0.0557(7) Uani d . 1 1 B .
    F F5 0.63759(19) 0.0490(4) 0.3863(2) 0.1062(16) Uani d . 1 1 B .
    F F6 0.64439(12) -0.02908(19) 0.2702(3) 0.0724(10) Uani d . 1 1 B .
    F F7 0.4634(2) 0.1221(3) 0.5841(4) 0.0691(19) Uani d PDU 0.637(8) 1 C 1
    F F8 0.5383(3) 0.0168(6) 0.5542(5) 0.118(3) Uani d PDU 0.637(8) 1 C 1
    F F9 0.4967(3) 0.0071(5) 0.6696(4) 0.088(2) Uani d PDU 0.637(8) 1 C 1
    F F7' 0.4514(3) 0.1011(7) 0.6466(7) 0.087(3) Uani d PDU 0.363(8) 1 C 2
    F F8' 0.5011(5) 0.0915(7) 0.5354(4) 0.071(3) Uani d PDU 0.363(8) 1 C 2
    F F9' 0.5227(3) -0.0136(4) 0.6325(6) 0.050(2) Uani d PDU 0.363(8) 1 C 2
    F F10 0.50376(13) 0.7510(2) 0.9026(2) 0.0550(7) Uani d . 1 1 D .
    F F11 0.46071(15) 0.6715(3) 0.7974(2) 0.0724(9) Uani d . 1 1 D .
    F F12 0.44353(12) 0.6167(2) 0.9230(3) 0.0645(8) Uani d . 1 1 D .
    O O1 0.74885(10) 0.63817(17) 0.2411(2) 0.0245(5) Uani d . 1 1 . .
    O O2 0.75368(11) 0.10238(17) 0.3191(2) 0.0255(5) Uani d . 1 1 . .
    O O3 0.61131(12) 0.11162(18) 0.6867(2) 0.0287(5) Uani d . 1 1 . .
    O O4 0.59885(11) 0.62983(18) 0.8317(2) 0.0281(5) Uani d . 1 1 . .
    N N1 0.81933(13) 0.4767(2) 0.3145(2) 0.0214(5) Uani d D 1 1 . .
    H H1N 0.8150(17) 0.526(2) 0.2758(18) 0.026 Uiso d D 1 1 . .
    N N2 0.80754(13) 0.2661(2) 0.2295(2) 0.0227(5) Uani d D 1 1 . .
    H H2N 0.8117(18) 0.210(2) 0.263(2) 0.027 Uiso d D 1 1 . .
    N N3 0.66015(13) 0.3092(2) 0.6906(2) 0.0206(5) Uani d D 1 1 . .
    H H3N 0.6634(19) 0.2397(11) 0.699(2) 0.025 Uiso d D 1 1 . .
    N N4 0.65239(12) 0.4362(2) 0.8506(2) 0.0188(5) Uani d D 1 1 . .
    H H4N 0.6551(18) 0.5034(12) 0.836(2) 0.023 Uiso d D 1 1 . .
    C C4 0.76321(17) 0.3778(2) 0.4254(2) 0.0273(7) Uani d D 1 1 . .
    C C5 0.76608(15) 0.4627(2) 0.3615(2) 0.0218(6) Uani d . 1 1 A .
    C C6 0.71094(15) 0.5277(3) 0.3520(2) 0.0244(6) Uani d . 1 1 . .
    H H6 0.6749 0.5164 0.3887 0.029 Uiso calc R 1 1 A .
    C C7 0.70615(15) 0.6077(2) 0.2919(2) 0.0223(6) Uani d . 1 1 A .
    C C8 0.64054(16) 0.6680(3) 0.2888(3) 0.0308(7) Uani d . 1 1 . .
    C C9 0.87353(15) 0.4019(2) 0.3033(2) 0.0231(6) Uani d . 1 1 . .
    H H9A 0.8760 0.3536 0.3527 0.028 Uiso calc R 1 1 . .
    H H9B 0.9152 0.4420 0.2998 0.028 Uiso calc R 1 1 . .
    C C10 0.86425(15) 0.3358(3) 0.2227(2) 0.0230(6) Uani d . 1 1 . .
    H H10A 0.8585 0.3844 0.1739 0.028 Uiso calc R 1 1 . .
    H H10B 0.9038 0.2922 0.2125 0.028 Uiso calc R 1 1 . .
    C C14 0.73144(15) 0.3671(2) 0.1403(2) 0.0243(6) Uani d D 1 1 . .
    C C15 0.74753(16) 0.2808(2) 0.2002(2) 0.0218(6) Uani d . 1 1 B .
    C C16 0.69566(16) 0.2139(3) 0.2243(2) 0.0250(6) Uani d . 1 1 . .
    H H16 0.6540 0.2252 0.1994 0.030 Uiso calc R 1 1 B .
    C C17 0.70247(15) 0.1316(3) 0.2830(3) 0.0238(6) Uani d . 1 1 B .
    C C18 0.64150(18) 0.0659(3) 0.3048(3) 0.0358(8) Uani d . 1 1 . .
    C C22 0.59719(15) 0.4511(2) 0.6247(2) 0.0248(6) Uani d D 1 1 . .
    C C23 0.60659(15) 0.3393(2) 0.6502(2) 0.0213(6) Uani d . 1 1 C .
    C C24 0.55877(15) 0.2635(3) 0.6291(2) 0.0256(6) Uani d . 1 1 . .
    H H24 0.5203 0.2865 0.6008 0.031 Uiso calc R 1 1 C .
    C C25 0.56605(16) 0.1554(3) 0.6486(3) 0.0274(7) Uani d . 1 1 C .
    C C26 0.51242(19) 0.0802(3) 0.6161(3) 0.0467(11) Uani d D 1 1 . .
    C C27 0.71201(15) 0.3739(2) 0.7275(2) 0.0200(6) Uani d . 1 1 . .
    H H27A 0.7079 0.4487 0.7080 0.024 Uiso calc R 1 1 . .
    H H27B 0.7552 0.3465 0.7092 0.024 Uiso calc R 1 1 . .
    C C28 0.70705(15) 0.3695(2) 0.8237(2) 0.0194(6) Uani d . 1 1 . .
    H H28A 0.7000 0.2950 0.8424 0.023 Uiso calc R 1 1 . .
    H H28B 0.7482 0.3958 0.8494 0.023 Uiso calc R 1 1 . .
    C C32 0.58421(15) 0.2942(2) 0.9067(2) 0.0237(6) Uani d D 1 1 . .
    C C33 0.59499(15) 0.4057(2) 0.8802(2) 0.0195(6) Uani d . 1 1 D .
    C C34 0.54391(16) 0.4786(3) 0.8887(2) 0.0243(6) Uani d . 1 1 . .
    H H34 0.5039 0.4554 0.9132 0.029 Uiso calc R 1 1 D .
    C C35 0.54967(15) 0.5854(3) 0.8622(2) 0.0238(6) Uani d . 1 1 D .
    C C36 0.48897(16) 0.6564(3) 0.8712(3) 0.0331(8) Uani d . 1 1 . .
loop_
    _atom_site_aniso_label
    _atom_site_aniso_U_11
    _atom_site_aniso_U_22
    _atom_site_aniso_U_33
    _atom_site_aniso_U_12
    _atom_site_aniso_U_13
    _atom_site_aniso_U_23
    S1 0.0389(6) 0.0307(6) 0.0202(5) 0.0018(4) -0.0086(4) 0.0065(4)
    S2 0.0444(8) 0.0286(6) 0.0196(6) -0.0034(5) -0.0023(4) 0.0044(4)
    S3 0.0345(5) 0.0312(5) 0.0388(5) 0.0102(4) -0.0073(4) -0.0019(4)
    S4 0.0385(8) 0.0278(7) 0.0347(8) -0.0062(6) -0.0076(6) 0.0157(6)
    C1 0.052(3) 0.0195(19) 0.0158(17) 0.0066(19) 0.0069(18) 0.0055(14)
    C2 0.034(2) 0.0191(18) 0.029(2) 0.0017(16) 0.0095(18) 0.0034(16)
    C3 0.028(2) 0.009(2) 0.044(3) -0.0054(16) 0.021(2) 0.0011(19)
    C11 0.064(4) 0.017(3) 0.022(2) -0.009(2) -0.019(2) 0.0030(16)
    C12 0.052(3) 0.020(2) 0.027(3) -0.0032(19) -0.022(2) 0.0014(19)
    C13 0.037(3) 0.024(2) 0.025(2) -0.009(3) -0.003(3) -0.0018(17)
    C19 0.071(3) 0.0204(19) 0.040(2) 0.0077(19) -0.025(2) -0.0027(17)
    C20 0.066(3) 0.0229(18) 0.0238(19) -0.0040(18) -0.0130(18) 0.0034(14)
    C21 0.030(2) 0.031(2) 0.0221(16) -0.004(2) -0.002(2) -0.0017(13)
    C29 0.040(4) 0.018(3) 0.051(4) -0.007(2) 0.011(3) 0.019(3)
    C30 0.031(3) 0.024(3) 0.050(4) -0.010(2) 0.001(3) 0.004(3)
    C31 0.039(5) 0.018(3) 0.058(5) 0.002(3) -0.012(3) 0.008(3)
    F1 0.0253(11) 0.0377(14) 0.133(3) 0.0008(10) 0.0128(14) 0.0210(15)
    F2 0.0597(17) 0.0509(16) 0.098(2) 0.0229(14) -0.0003(17) -0.0277(16)
    F3 0.0454(15) 0.115(3) 0.0672(18) 0.0397(16) 0.0135(13) 0.0494(18)
    F4 0.0242(10) 0.0285(12) 0.114(2) 0.0029(8) 0.0065(13) 0.0132(13)
    F5 0.083(2) 0.180(4) 0.0556(18) -0.080(3) 0.0037(16) 0.037(2)
    F6 0.0357(12) 0.0205(12) 0.161(3) -0.0042(9) 0.0048(17) -0.0111(15)
    F7 0.041(2) 0.052(2) 0.115(4) -0.0208(19) -0.053(3) 0.029(3)
    F8 0.105(4) 0.119(5) 0.131(5) -0.029(4) -0.014(3) -0.083(4)
    F9 0.057(3) 0.096(4) 0.110(4) -0.052(3) -0.032(3) 0.056(3)
    F7' 0.055(4) 0.083(5) 0.122(6) -0.022(4) 0.018(4) -0.015(4)
    F8' 0.097(5) 0.064(5) 0.052(4) -0.038(4) -0.033(4) 0.009(3)
    F9' 0.039(4) 0.029(3) 0.081(5) -0.009(3) -0.030(3) 0.000(3)
    F10 0.0432(13) 0.0328(13) 0.089(2) 0.0075(10) 0.0100(13) -0.0235(13)
    F11 0.0778(19) 0.081(2) 0.0579(16) 0.0553(18) -0.0245(15) -0.0128(16)
    F12 0.0347(13) 0.0500(15) 0.109(2) 0.0131(11) 0.0295(15) 0.0152(16)
    O1 0.0239(11) 0.0206(11) 0.0291(11) -0.0008(8) 0.0029(9) 0.0048(9)
    O2 0.0278(11) 0.0187(11) 0.0299(11) 0.0014(9) 0.0003(9) 0.0029(9)
    O3 0.0288(12) 0.0240(12) 0.0332(12) -0.0046(9) -0.0100(10) 0.0038(10)
    O4 0.0264(11) 0.0207(11) 0.0373(12) -0.0001(9) 0.0027(10) 0.0046(9)
    N1 0.0242(12) 0.0166(12) 0.0233(13) 0.0012(10) -0.0013(10) 0.0016(10)
    N2 0.0296(14) 0.0164(12) 0.0220(12) -0.0012(10) 0.0006(11) 0.0006(10)
    N3 0.0246(13) 0.0159(12) 0.0213(12) -0.0027(10) -0.0020(10) 0.0002(10)
    N4 0.0206(11) 0.0141(12) 0.0219(12) -0.0004(10) 0.0001(10) 0.0007(9)
    C4 0.0436(19) 0.0223(16) 0.0159(14) 0.0046(14) 0.0039(13) 0.0016(12)
    C5 0.0270(15) 0.0193(15) 0.0190(13) -0.0017(12) -0.0008(12) -0.0005(11)
    C6 0.0280(15) 0.0221(15) 0.0230(15) -0.0001(13) 0.0070(12) 0.0017(12)
    C7 0.0225(14) 0.0201(15) 0.0242(14) -0.0023(11) 0.0001(12) -0.0018(12)
    C8 0.0259(16) 0.0235(16) 0.0429(19) 0.0013(13) 0.0060(15) 0.0049(15)
    C9 0.0209(14) 0.0219(15) 0.0264(15) 0.0024(12) -0.0025(12) 0.0037(12)
    C10 0.0234(14) 0.0211(15) 0.0245(14) 0.0008(12) 0.0021(12) 0.0037(12)
    C14 0.0333(16) 0.0196(14) 0.0199(14) -0.0010(12) -0.0051(13) -0.0011(12)
    C15 0.0295(16) 0.0189(15) 0.0170(13) 0.0006(12) -0.0016(12) -0.0032(11)
    C16 0.0263(15) 0.0236(16) 0.0251(15) 0.0018(12) -0.0044(13) -0.0019(12)
    C17 0.0258(15) 0.0177(14) 0.0279(15) -0.0011(11) 0.0029(13) -0.0011(12)
    C18 0.0297(17) 0.0284(18) 0.049(2) -0.0022(14) -0.0015(16) 0.0045(16)
    C22 0.0311(16) 0.0238(15) 0.0194(14) 0.0014(13) -0.0072(12) 0.0007(12)
    C23 0.0242(14) 0.0215(14) 0.0184(13) -0.0006(12) 0.0000(11) 0.0001(11)
    C24 0.0248(15) 0.0259(16) 0.0262(15) -0.0018(12) -0.0076(13) 0.0019(12)
    C25 0.0268(15) 0.0299(17) 0.0255(15) -0.0051(13) -0.0056(13) 0.0022(13)
    C26 0.048(2) 0.032(2) 0.060(3) -0.0172(18) -0.023(2) 0.0123(19)
    C27 0.0207(14) 0.0177(14) 0.0217(14) -0.0024(11) -0.0018(12) -0.0019(11)
    C28 0.0207(14) 0.0157(13) 0.0219(13) 0.0017(11) -0.0008(11) 0.0002(11)
    C32 0.0250(15) 0.0206(15) 0.0256(15) -0.0001(12) 0.0029(12) 0.0034(12)
    C33 0.0215(14) 0.0208(14) 0.0163(13) -0.0045(11) -0.0008(11) -0.0004(11)
    C34 0.0207(14) 0.0241(16) 0.0279(15) -0.0020(12) 0.0013(12) 0.0044(12)
    C35 0.0223(14) 0.0227(16) 0.0264(15) 0.0017(12) -0.0008(12) 0.0002(12)
    C36 0.0260(16) 0.0271(18) 0.046(2) 0.0035(14) 0.0005(15) -0.0016(15)
loop_
    _geom_bond_atom_site_label_1
    _geom_bond_atom_site_label_2
    _geom_bond_site_symmetry_2
    _geom_bond_distance
    _geom_bond_publ_flag
    S1 C4 . 1.682(3) ?
    S1 C1 . 1.704(4) ?
    C3' C4 . 1.408(10) ?
    C3' C2' . 1.438(11) ?
    C3' H3' . 0.9500 ?
    S2 C11 . 1.710(5) ?
    S2 C14 . 1.731(3) ?
    C13' C14 . 1.351(10) ?
    C13' C12' . 1.421(11) ?
    C13' H13' . 0.9500 ?
    S3 C19 . 1.701(4) ?
    S3 C22 . 1.716(3) ?
    C21' C22 . 1.357(12) ?
    C21' C20' . 1.420(12) ?
    C21' H21' . 0.9500 ?
    S4 C32 . 1.697(3) ?
    S4 C29 . 1.707(5) ?
    C31' C32 . 1.387(9) ?
    C31' C30' . 1.422(11) ?
    C31' H31' . 0.9500 ?
    C1 C2 . 1.367(6) ?
    C1 H1 . 0.9500 ?
    C2' C1' . 1.352(11) ?
    C2' H2' . 0.9500 ?
    C2 C3 . 1.404(6) ?
    C2 H2 . 0.9500 ?
    C1' S1' . 1.705(11) ?
    C1' H1' . 0.9500 ?
    C3 C4 . 1.371(5) ?
    C3 H3 . 0.9500 ?
    S1' C4 . 1.618(7) ?
    C11 C12 . 1.362(6) ?
    C11 H11 . 0.9500 ?
    C12' C11' . 1.368(11) ?
    C12' H12' . 0.9500 ?
    C12 C13 . 1.398(6) ?
    C12 H12 . 0.9500 ?
    C11' S2' . 1.701(11) ?
    C11' H11' . 0.9500 ?
    C13 C14 . 1.367(6) ?
    C13 H13 . 0.9500 ?
    S2' C14 . 1.722(6) ?
    C19 C20 . 1.358(6) ?
    C19 H19 . 0.9500 ?
    C20' C19' . 1.360(12) ?
    C20' H20' . 0.9500 ?
    C20 C21 . 1.400(5) ?
    C20 H20 . 0.9500 ?
    C19' S3' . 1.709(12) ?
    C19' H19' . 0.9500 ?
    C21 C22 . 1.364(5) ?
    C21 H21 . 0.9500 ?
    S3' C22 . 1.697(11) ?
    C29 C30 . 1.357(7) ?
    C29 H29 . 0.9500 ?
    C30' C29' . 1.351(11) ?
    C30' H30' . 0.9500 ?
    C30 C31 . 1.396(9) ?
    C30 H30 . 0.9500 ?
    C29' S4' . 1.708(10) ?
    C29' H29' . 0.9500 ?
    C31 C32 . 1.399(7) ?
    C31 H31 . 0.9500 ?
    S4' C32 . 1.659(6) ?
    F1 C8 . 1.311(4) ?
    F2 C8 . 1.340(5) ?
    F3 C8 . 1.304(4) ?
    F4 C18 . 1.313(4) ?
    F5 C18 . 1.310(5) ?
    F6 C18 . 1.310(5) ?
    F7 C26 . 1.240(5) ?
    F8 C26 . 1.368(6) ?
    F9 C26 . 1.288(5) ?
    F7' C26 . 1.363(6) ?
    F8' C26 . 1.306(6) ?
    F9' C26 . 1.222(6) ?
    F10 C36 . 1.318(4) ?
    F11 C36 . 1.317(5) ?
    F12 C36 . 1.336(5) ?
    O1 C7 . 1.248(4) ?
    O2 C17 . 1.248(4) ?
    O3 C25 . 1.233(4) ?
    O4 C35 . 1.247(4) ?
    N1 C5 . 1.331(4) ?
    N1 C9 . 1.462(4) ?
    N1 H1N . 0.875(12) ?
    N2 C15 . 1.325(4) ?
    N2 C10 . 1.455(4) ?
    N2 H2N . 0.878(12) ?
    N3 C23 . 1.323(4) ?
    N3 C27 . 1.457(4) ?
    N3 H3N . 0.882(12) ?
    N4 C33 . 1.321(4) ?
    N4 C28 . 1.459(4) ?
    N4 H4N . 0.874(12) ?
    C4 C5 . 1.468(4) ?
    C5 C6 . 1.399(4) ?
    C6 C7 . 1.385(4) ?
    C6 H6 . 0.9500 ?
    C7 C8 . 1.541(4) ?
    C9 C10 . 1.533(4) ?
    C9 H9A . 0.9900 ?
    C9 H9B . 0.9900 ?
    C10 H10A . 0.9900 ?
    C10 H10B . 0.9900 ?
    C14 C15 . 1.476(4) ?
    C15 C16 . 1.405(4) ?
    C16 C17 . 1.394(5) ?
    C16 H16 . 0.9500 ?
    C17 C18 . 1.533(5) ?
    C22 C23 . 1.470(4) ?
    C23 C24 . 1.402(4) ?
    C24 C25 . 1.397(5) ?
    C24 H24 . 0.9500 ?
    C25 C26 . 1.534(5) ?
    C27 C28 . 1.528(4) ?
    C27 H27A . 0.9900 ?
    C27 H27B . 0.9900 ?
    C28 H28A . 0.9900 ?
    C28 H28B . 0.9900 ?
    C32 C33 . 1.474(4) ?
    C33 C34 . 1.394(4) ?
    C34 C35 . 1.406(4) ?
    C34 H34 . 0.9500 ?
    C35 C36 . 1.534(4) ?
loop_
    _geom_angle_atom_site_label_1
    _geom_angle_atom_site_label_2
    _geom_angle_atom_site_label_3
    _geom_angle_site_symmetry_1
    _geom_angle_site_symmetry_3
    _geom_angle
    _geom_angle_publ_flag
    C4 S1 C1 . . 92.9(2) ?
    C4 C3' C2' . . 111.3(7) ?
    C4 C3' H3' . . 124.3 ?
    C2' C3' H3' . . 124.3 ?
    C11 S2 C14 . . 92.0(2) ?
    C14 C13' C12' . . 112.7(7) ?
    C14 C13' H13' . . 123.6 ?
    C12' C13' H13' . . 123.6 ?
    C19 S3 C22 . . 92.3(2) ?
    C22 C21' C20' . . 112.0(9) ?
    C22 C21' H21' . . 124.0 ?
    C20' C21' H21' . . 124.0 ?
    C32 S4 C29 . . 91.8(2) ?
    C30' C31' H31' . . 124.2 ?
    C2 C1 S1 . . 112.0(3) ?
    C2 C1 H1 . . 124.0 ?
    S1 C1 H1 . . 124.0 ?
    C1' C2' C3' . . 110.2(8) ?
    C1' C2' H2' . . 124.9 ?
    C3' C2' H2' . . 124.9 ?
    C1 C2 C3 . . 110.1(4) ?
    C1 C2 H2 . . 124.9 ?
    C3 C2 H2 . . 124.9 ?
    C2' C1' S1' . . 112.8(10) ?
    C2' C1' H1' . . 123.6 ?
    S1' C1' H1' . . 123.6 ?
    C4 C3 C2 . . 114.9(4) ?
    C4 C3 H3 . . 122.5 ?
    C2 C3 H3 . . 122.5 ?
    C4 S1' C1' . . 93.3(6) ?
    C12 C11 S2 . . 112.1(4) ?
    C12 C11 H11 . . 123.9 ?
    S2 C11 H11 . . 123.9 ?
    C11' C12' C13' . . 112.5(9) ?
    C11' C12' H12' . . 123.7 ?
    C13' C12' H12' . . 123.7 ?
    C11 C12 C13 . . 111.6(4) ?
    C11 C12 H12 . . 124.2 ?
    C13 C12 H12 . . 124.2 ?
    C12' C11' S2' . . 111.3(10) ?
    C12' C11' H11' . . 124.4 ?
    S2' C11' H11' . . 124.4 ?
    C14 C13 C12 . . 115.0(4) ?
    C14 C13 H13 . . 122.5 ?
    C12 C13 H13 . . 122.5 ?
    C11' S2' C14 . . 92.3(6) ?
    C20 C19 S3 . . 112.1(3) ?
    C20 C19 H19 . . 124.0 ?
    S3 C19 H19 . . 124.0 ?
    C19' C20' C21' . . 112.6(9) ?
    C19' C20' H20' . . 123.7 ?
    C21' C20' H20' . . 123.7 ?
    C19 C20 C21 . . 111.4(4) ?
    C19 C20 H20 . . 124.3 ?
    C21 C20 H20 . . 124.3 ?
    C20' C19' S3' . . 111.2(11) ?
    C20' C19' H19' . . 124.4 ?
    S3' C19' H19' . . 124.4 ?
    C22 C21 C20 . . 114.6(4) ?
    C22 C21 H21 . . 122.7 ?
    C20 C21 H21 . . 122.7 ?
    C30 C29 S4 . . 113.6(4) ?
    C30 C29 H29 . . 123.2 ?
    S4 C29 H29 . . 123.2 ?
    C29' C30' C31' . . 111.9(8) ?
    C29' C30' H30' . . 124.0 ?
    C31' C30' H30' . . 124.0 ?
    C29 C30 C31 . . 110.3(5) ?
    C29 C30 H30 . . 124.8 ?
    C31 C30 H30 . . 124.8 ?
    C30' C29' S4' . . 111.7(10) ?
    C30' C29' H29' . . 124.1 ?
    S4' C29' H29' . . 124.1 ?
    C30 C31 C32 . . 114.2(5) ?
    C30 C31 H31 . . 122.9 ?
    C32 C31 H31 . . 122.9 ?
    C32 S4' C29' . . 92.8(6) ?
    C5 N1 C9 . . 127.1(3) ?
    C5 N1 H1N . . 114(2) ?
    C9 N1 H1N . . 116(2) ?
    C15 N2 C10 . . 129.0(3) ?
    C15 N2 H2N . . 114(2) ?
    C10 N2 H2N . . 116(2) ?
    C23 N3 C27 . . 129.7(3) ?
    C23 N3 H3N . . 114(3) ?
    C27 N3 H3N . . 116(3) ?
    C33 N4 C28 . . 128.2(3) ?
    C33 N4 H4N . . 115(2) ?
    C28 N4 H4N . . 115(3) ?
    C3 C4 C5 . . 123.7(4) ?
    C3' C4 C5 . . 118.2(7) ?
    C3' C4 S1' . . 112.4(7) ?
    C5 C4 S1' . . 129.3(4) ?
    C3 C4 S1 . . 109.8(3) ?
    C5 C4 S1 . . 126.0(3) ?
    N1 C5 C6 . . 121.5(3) ?
    N1 C5 C4 . . 120.9(3) ?
    C6 C5 C4 . . 117.6(3) ?
    C7 C6 C5 . . 123.5(3) ?
    C7 C6 H6 . . 118.3 ?
    C5 C6 H6 . . 118.3 ?
    O1 C7 C6 . . 128.0(3) ?
    O1 C7 C8 . . 116.0(3) ?
    C6 C7 C8 . . 116.0(3) ?
    F3 C8 F1 . . 107.9(3) ?
    F3 C8 F2 . . 104.9(3) ?
    F1 C8 F2 . . 106.7(3) ?
    F3 C8 C7 . . 113.2(3) ?
    F1 C8 C7 . . 113.6(3) ?
    F2 C8 C7 . . 110.0(3) ?
    N1 C9 C10 . . 110.7(2) ?
    N1 C9 H9A . . 109.5 ?
    C10 C9 H9A . . 109.5 ?
    N1 C9 H9B . . 109.5 ?
    C10 C9 H9B . . 109.5 ?
    H9A C9 H9B . . 108.1 ?
    N2 C10 C9 . . 111.1(2) ?
    N2 C10 H10A . . 109.4 ?
    C9 C10 H10A . . 109.4 ?
    N2 C10 H10B . . 109.4 ?
    C9 C10 H10B . . 109.4 ?
    H10A C10 H10B . . 108.0 ?
    C13' C14 C15 . . 130.1(7) ?
    C13 C14 C15 . . 126.1(3) ?
    C13' C14 S2' . . 111.2(7) ?
    C15 C14 S2' . . 118.2(3) ?
    C13 C14 S2 . . 109.4(3) ?
    C15 C14 S2 . . 124.3(2) ?
    N2 C15 C16 . . 121.5(3) ?
    N2 C15 C14 . . 122.2(3) ?
    C16 C15 C14 . . 116.3(3) ?
    C17 C16 C15 . . 123.1(3) ?
    C17 C16 H16 . . 118.5 ?
    C15 C16 H16 . . 118.5 ?
    O2 C17 C16 . . 127.3(3) ?
    O2 C17 C18 . . 115.0(3) ?
    C16 C17 C18 . . 117.7(3) ?
    F6 C18 F5 . . 105.6(4) ?
    F6 C18 F4 . . 106.4(3) ?
    F5 C18 F4 . . 107.9(4) ?
    F6 C18 C17 . . 110.9(3) ?
    F5 C18 C17 . . 111.0(3) ?
    F4 C18 C17 . . 114.6(3) ?
    C21 C22 C23 . . 129.7(3) ?
    C23 C22 S3' . . 120.8(11) ?
    C21 C22 S3 . . 109.5(3) ?
    C23 C22 S3 . . 120.3(2) ?
    N3 C23 C24 . . 120.0(3) ?
    N3 C23 C22 . . 120.8(3) ?
    C24 C23 C22 . . 119.2(3) ?
    C25 C24 C23 . . 121.9(3) ?
    C25 C24 H24 . . 119.0 ?
    C23 C24 H24 . . 119.0 ?
    O3 C25 C24 . . 128.2(3) ?
    O3 C25 C26 . . 115.3(3) ?
    C24 C25 C26 . . 116.4(3) ?
    F7 C26 F9 . . 111.5(4) ?
    F9' C26 F8' . . 110.0(5) ?
    F9' C26 F7' . . 105.6(5) ?
    F7 C26 F8 . . 105.4(4) ?
    F9 C26 F8 . . 98.9(4) ?
    F9' C26 C25 . . 113.3(3) ?
    F7 C26 C25 . . 117.1(3) ?
    F9 C26 C25 . . 113.3(3) ?
    F8' C26 C25 . . 112.8(4) ?
    F7' C26 C25 . . 114.7(4) ?
    F8 C26 C25 . . 108.6(4) ?
    N3 C27 C28 . . 109.4(2) ?
    N3 C27 H27A . . 109.8 ?
    C28 C27 H27A . . 109.8 ?
    N3 C27 H27B . . 109.8 ?
    C28 C27 H27B . . 109.8 ?
    H27A C27 H27B . . 108.2 ?
    N4 C28 C27 . . 108.7(2) ?
    N4 C28 H28A . . 109.9 ?
    C27 C28 H28A . . 109.9 ?
    N4 C28 H28B . . 109.9 ?
    C27 C28 H28B . . 109.9 ?
    H28A C28 H28B . . 108.3 ?
    C31' C32 C33 . . 124.4(6) ?
    C31 C32 C33 . . 126.2(4) ?
    C33 C32 S4' . . 123.6(3) ?
    C31 C32 S4 . . 109.9(4) ?
    C33 C32 S4 . . 123.6(2) ?
    S4' C32 S4 . . 112.5(3) ?
    N4 C33 C34 . . 120.7(3) ?
    N4 C33 C32 . . 120.6(3) ?
    C34 C33 C32 . . 118.7(3) ?
    C33 C34 C35 . . 122.1(3) ?
    C33 C34 H34 . . 119.0 ?
    C35 C34 H34 . . 119.0 ?
    O4 C35 C34 . . 127.4(3) ?
    O4 C35 C36 . . 115.5(3) ?
    C34 C35 C36 . . 117.1(3) ?
    F10 C36 F11 . . 107.8(3) ?
    F10 C36 F12 . . 105.3(3) ?
    F11 C36 F12 . . 107.0(3) ?
    F10 C36 C35 . . 111.7(3) ?
    F11 C36 C35 . . 110.8(3) ?
    F12 C36 C35 . . 113.8(3) ?
loop_
    _geom_torsion_atom_site_label_1
    _geom_torsion_atom_site_label_2
    _geom_torsion_atom_site_label_3
    _geom_torsion_atom_site_label_4
    _geom_torsion_site_symmetry_1
    _geom_torsion_site_symmetry_2
    _geom_torsion_site_symmetry_3
    _geom_torsion_site_symmetry_4
    _geom_torsion
    _geom_torsion_publ_flag
    C4 S1 C1 C2 . . . . 0.1(3) ?
    C4 C3' C2' C1' . . . . 0.2(5) ?
    S1 C1 C2 C3 . . . . -2.5(5) ?
    C3' C2' C1' S1' . . . . -0.1(2) ?
    C1 C2 C3 C4 . . . . 4.4(7) ?
    C2' C1' S1' C4 . . . . -0.1(2) ?
    C14 S2 C11 C12 . . . . 1.4(4) ?
    C14 C13' C12' C11' . . . . -0.1(5) ?
    S2 C11 C12 C13 . . . . -1.4(5) ?
    C13' C12' C11' S2' . . . . 0.0(2) ?
    C11 C12 C13 C14 . . . . 0.7(6) ?
    C12' C11' S2' C14 . . . . 0.02(18) ?
    C22 S3 C19 C20 . . . . 0.7(3) ?
    C22 C21' C20' C19' . . . . 0.0(5) ?
    S3 C19 C20 C21 . . . . -0.3(4) ?
    C21' C20' C19' S3' . . . . 0.0(2) ?
    C19 C20 C21 C22 . . . . -0.4(5) ?
    C20' C19' S3' C22 . . . . -0.01(19) ?
    C32 S4 C29 C30 . . . . 1.2(5) ?
    C32 C31' C30' C29' . . . . 0.0(5) ?
    S4 C29 C30 C31 . . . . -3.1(8) ?
    C31' C30' C29' S4' . . . . 0.0(2) ?
    C29 C30 C31 C32 . . . . 4.0(12) ?
    C30' C29' S4' C32 . . . . 0.00(19) ?
    C2 C3 C4 C3' . . . . 2.3(11) ?
    C2 C3 C4 C5 . . . . -176.2(4) ?
    C2 C3 C4 S1' . . . . -12(6) ?
    C2 C3 C4 S1 . . . . -4.3(6) ?
    C2' C3' C4 C3 . . . . -1.9(9) ?
    C2' C3' C4 C5 . . . . 176.7(5) ?
    C2' C3' C4 S1' . . . . -0.2(6) ?
    C1' S1' C4 C3' . . . . 0.2(4) ?
    C1' S1' C4 C5 . . . . -176.4(5) ?
    C1' S1' C4 S1 . . . . -6.0(5) ?
    C1 S1 C4 C3 . . . . 2.3(4) ?
    C1 S1 C4 C5 . . . . 174.0(3) ?
    C1 S1 C4 S1' . . . . 3.2(4) ?
    C9 N1 C5 C6 . . . . -164.6(3) ?
    C9 N1 C5 C4 . . . . 15.3(5) ?
    C3 C4 C5 N1 . . . . -138.4(5) ?
    C3' C4 C5 N1 . . . . 43.1(7) ?
    S1' C4 C5 N1 . . . . -140.6(5) ?
    S1 C4 C5 N1 . . . . 51.0(4) ?
    C3 C4 C5 C6 . . . . 41.4(6) ?
    C3' C4 C5 C6 . . . . -137.1(7) ?
    S1' C4 C5 C6 . . . . 39.3(6) ?
    S1 C4 C5 C6 . . . . -129.1(3) ?
    N1 C5 C6 C7 . . . . 2.6(5) ?
    C4 C5 C6 C7 . . . . -177.3(3) ?
    C5 C6 C7 O1 . . . . -3.7(5) ?
    C5 C6 C7 C8 . . . . 177.7(3) ?
    O1 C7 C8 F3 . . . . 20.9(5) ?
    C6 C7 C8 F3 . . . . -160.3(3) ?
    O1 C7 C8 F1 . . . . 144.5(3) ?
    C6 C7 C8 F1 . . . . -36.8(4) ?
    O1 C7 C8 F2 . . . . -96.0(4) ?
    C6 C7 C8 F2 . . . . 82.7(4) ?
    C5 N1 C9 C10 . . . . 96.2(4) ?
    C15 N2 C10 C9 . . . . 98.3(4) ?
    N1 C9 C10 N2 . . . . -65.9(3) ?
    C12' C13' C14 C13 . . . . -4.0(7) ?
    C12' C13' C14 C15 . . . . 172.0(10) ?
    C12' C13' C14 S2' . . . . 0.1(6) ?
    C12 C13 C14 C13' . . . . 1.0(11) ?
    C12 C13 C14 C15 . . . . -175.2(4) ?
    C12 C13 C14 S2 . . . . 0.4(6) ?
    C11' S2' C14 C13' . . . . -0.1(4) ?
    C11' S2' C14 C15 . . . . -173.0(9) ?
    C11' S2' C14 S2 . . . . -1.2(9) ?
    C11 S2 C14 C13 . . . . -1.0(4) ?
    C11 S2 C14 C15 . . . . 174.7(3) ?
    C11 S2 C14 S2' . . . . 3.4(4) ?
    C10 N2 C15 C16 . . . . -169.2(3) ?
    C10 N2 C15 C14 . . . . 11.3(5) ?
    C13' C14 C15 N2 . . . . 41.9(11) ?
    C13 C14 C15 N2 . . . . -142.9(4) ?
    S2' C14 C15 N2 . . . . -146.6(4) ?
    S2 C14 C15 N2 . . . . 42.2(4) ?
    C13' C14 C15 C16 . . . . -137.6(11) ?
    C13 C14 C15 C16 . . . . 37.6(5) ?
    S2' C14 C15 C16 . . . . 33.9(4) ?
    S2 C14 C15 C16 . . . . -137.3(3) ?
    N2 C15 C16 C17 . . . . 3.2(5) ?
    C14 C15 C16 C17 . . . . -177.3(3) ?
    C15 C16 C17 O2 . . . . -3.3(5) ?
    C15 C16 C17 C18 . . . . 178.9(3) ?
    O2 C17 C18 F6 . . . . -72.0(4) ?
    C16 C17 C18 F6 . . . . 106.1(4) ?
    O2 C17 C18 F5 . . . . 45.0(5) ?
    C16 C17 C18 F5 . . . . -136.9(4) ?
    O2 C17 C18 F4 . . . . 167.5(3) ?
    C16 C17 C18 F4 . . . . -14.3(5) ?
    C20' C21' C22 C21 . . . . -1.4(16) ?
    C20' C21' C22 C23 . . . . -166(3) ?
    C20' C21' C22 S3' . . . . 0.0(6) ?
    C20 C21 C22 C23 . . . . 173.5(3) ?
    C20 C21 C22 S3' . . . . -163(9) ?
    C20 C21 C22 S3 . . . . 0.9(4) ?
    C19' S3' C22 C21' . . . . 0.0(4) ?
    C19 S3 C22 C21 . . . . -0.9(3) ?
    C19 S3 C22 C23 . . . . -174.3(3) ?
    C19 S3 C22 S3' . . . . 2.1(15) ?
    C27 N3 C23 C24 . . . . -171.8(3) ?
    C27 N3 C23 C22 . . . . 9.9(5) ?
    C21' C22 C23 N3 . . . . -150(3) ?
    C21 C22 C23 N3 . . . . 48.7(5) ?
    S3' C22 C23 N3 . . . . 44.2(15) ?
    S3 C22 C23 N3 . . . . -139.5(3) ?
    C21' C22 C23 C24 . . . . 31(3) ?
    C21 C22 C23 C24 . . . . -129.6(4) ?
    S3' C22 C23 C24 . . . . -134.1(15) ?
    S3 C22 C23 C24 . . . . 42.2(4) ?
    N3 C23 C24 C25 . . . . -0.9(5) ?
    C22 C23 C24 C25 . . . . 177.4(3) ?
    C23 C24 C25 O3 . . . . 2.1(6) ?
    C23 C24 C25 C26 . . . . -175.6(3) ?
    O3 C25 C26 F9' . . . . -0.5(7) ?
    C24 C25 C26 F9' . . . . 177.5(6) ?
    O3 C25 C26 F7 . . . . 173.8(5) ?
    C24 C25 C26 F7 . . . . -8.2(6) ?
    O3 C25 C26 F9 . . . . 41.8(6) ?
    C24 C25 C26 F9 . . . . -140.1(5) ?
    O3 C25 C26 F8' . . . . -126.4(6) ?
    C24 C25 C26 F8' . . . . 51.7(7) ?
    O3 C25 C26 F7' . . . . 120.8(7) ?
    C24 C25 C26 F7' . . . . -61.2(7) ?
    O3 C25 C26 F8 . . . . -67.0(6) ?
    C24 C25 C26 F8 . . . . 111.0(5) ?
    C23 N3 C27 C28 . . . . 108.1(3) ?
    C33 N4 C28 C27 . . . . 107.6(3) ?
    N3 C27 C28 N4 . . . . -75.1(3) ?
    C30' C31' C32 C31 . . . . -0.5(10) ?
    C30' C31' C32 C33 . . . . 175.9(6) ?
    C30' C31' C32 S4' . . . . 0.0(6) ?
    C30' C31' C32 S4 . . . .  11E1(2)
                                     ?
    C30 C31 C32 C31' . . . . -1.4(14) ?
    C30 C31 C32 C33 . . . . -177.7(6) ?
    C30 C31 C32 S4' . . . .  -17E1(2)
                                     ?
    C30 C31 C32 S4 . . . . -3.1(12) ?
    C29' S4' C32 C31' . . . . 0.0(4) ?
    C29' S4' C32 C33 . . . . -175.9(5) ?
    C29' S4' C32 S4 . . . . -1.7(5) ?
    C29 S4 C32 C31 . . . . 1.0(7) ?
    C29 S4 C32 C33 . . . . 175.8(4) ?
    C29 S4 C32 S4' . . . . 1.6(4) ?
    C28 N4 C33 C34 . . . . -168.3(3) ?
    C28 N4 C33 C32 . . . . 13.1(4) ?
    C31' C32 C33 N4 . . . . 54.7(7) ?
    C31 C32 C33 N4 . . . . -129.5(8) ?
    S4' C32 C33 N4 . . . . -129.9(4) ?
    S4 C32 C33 N4 . . . . 56.6(4) ?
    C31' C32 C33 C34 . . . . -123.9(6) ?
    C31 C32 C33 C34 . . . . 51.9(9) ?
    S4' C32 C33 C34 . . . . 51.5(5) ?
    S4 C32 C33 C34 . . . . -122.1(3) ?
    N4 C33 C34 C35 . . . . 3.6(5) ?
    C32 C33 C34 C35 . . . . -177.8(3) ?
    C33 C34 C35 O4 . . . . -2.6(5) ?
    C33 C34 C35 C36 . . . . 177.2(3) ?
    O4 C35 C36 F10 . . . . -44.5(4) ?
    C34 C35 C36 F10 . . . . 135.7(3) ?
    O4 C35 C36 F11 . . . . 75.8(4) ?
    C34 C35 C36 F11 . . . . -104.0(4) ?
    O4 C35 C36 F12 . . . . -163.5(3) ?
    C34 C35 C36 F12 . . . . 16.6(5) ?
loop_
    _geom_hbond_atom_site_label_D
    _geom_hbond_atom_site_label_H
    _geom_hbond_atom_site_label_A
    _geom_hbond_site_symmetry_A
    _geom_hbond_distance_DH
    _geom_hbond_distance_HA
    _geom_hbond_distance_DA
    _geom_hbond_angle_DHA
    _geom_hbond_publ_flag
    N1 H1n O1 . 0.880(10)
                        2.03(3) 2.741(3) 138(3) yes
    N2 H2n O2 . 0.880(10)
                        2.01(3) 2.726(3) 138(3) yes
    N3 H3n O3 . 0.880(10)
                        1.93(3) 2.668(3) 140(3) yes
    N4 H4n O4 . 0.870(10)
                        1.96(3) 2.677(3) 139(3) yes
