# Supplementary material for: 1,1,1-Trifluoro-4-(thio­phen-2-yl)-4-[(2-{[4,4,4-trifluoro-3-oxo-1-(thio­phen-2-yl)but-1-en-1-yl]amino}­eth­yl)amino]­but-3-en-2-one
Source: Acta Crystallogr Sect E Struct Rep Online. 2011 Sep 17;67(Pt 10):o2659–60. doi: 10.1107/S1600536811036889 (PMC3201547; doi:10.1107/S1600536811036889)
Supplement: Supplementary file 2 [file e-67-o2659-Isup2.hkl]

# 
# h,k,l, Fc-squared, Fo-squared, sigma(Fo-squared) and status flag 
# 
data_I
_shelx_title '  Pna21  4340 Friedel pairs' 
_shelx_refln_list_code          4 
_shelx_F_calc_maximum      318.10 
_exptl_crystal_F_000      1904.00 
_reflns_d_resolution_high  0.7682 
 
loop_ 
 _symmetry_equiv_pos_as_xyz 
 'x, y, z' 
 '-x, -y, z+1/2' 
 'x+1/2, -y+1/2, z' 
 '-x+1/2, y+1/2, z+1/2' 
 
_cell_length_a    20.4520 
_cell_length_b    12.5201 
_cell_length_c    15.8328 
_cell_angle_alpha  90.000 
_cell_angle_beta   90.000 
_cell_angle_gamma  90.000 
 
_shelx_F_squared_multiplier     1.000 
 
loop_ 
 _refln_index_h 
 _refln_index_k 
 _refln_index_l 
 _refln_F_squared_calc 
 _refln_F_squared_meas 
 _refln_F_squared_sigma 
 _refln_observed_status 
   4   0 -20       47.11       19.91     20.92 o 
   6   0 -20      105.90      129.50     43.15 o 
   1   1 -20      189.74      192.16     30.81 o 
   2   1 -20      192.06      229.26     33.93 o 
   3   1 -20       35.52        7.76     12.97 o 
   4   1 -20      133.29      149.05     29.88 o 
   5   1 -20      263.45      231.14     68.18 o 
   6   1 -20      152.52      181.20     34.33 o 
   0   2 -20       77.42       50.17     18.68 o 
   1   2 -20      334.96      341.15     41.05 o 
   2   2 -20      342.39      331.01     89.92 o 
   3   2 -20       17.05       48.98     20.03 o 
   4   2 -20       39.18       61.83     23.28 o 
   5   2 -20       64.61       89.52     30.16 o 
   1   3 -20      128.20      106.41     20.07 o 
   2   3 -20      144.38      106.14     25.39 o 
   3   3 -20       70.02       47.59     19.38 o 
   4   3 -20      146.97      140.82     30.56 o 
   2   0 -19       64.30       68.05     27.92 o 
   4   0 -19      249.35      227.48     50.72 o 
   6   0 -19      166.67       69.58     31.26 o 
   8   0 -19     1078.87     1142.32    116.63 o 
  10   0 -19      732.02      846.43    104.74 o 
   0   1 -19       34.22       38.81     14.13 o 
   1   1 -19      184.57      191.03     18.22 o 
   2   1 -19       36.13       49.31     11.65 o 
   3   1 -19       48.64       31.63     14.03 o 
   4   1 -19      107.25      121.56     27.70 o 
   5   1 -19      115.12       94.33     24.06 o 
   6   1 -19      213.63      146.10     28.54 o 
   7   1 -19      117.54      137.63     28.65 o 
   8   1 -19      190.01      137.67     29.88 o 
   9   1 -19      350.47      297.40     45.23 o 
  10   1 -19      263.95      274.01     43.35 o 
   1   2 -19       76.59       71.74     14.88 o 
   2   2 -19        9.92       13.42     11.95 o 
   3   2 -19       35.45       39.61     12.12 o 
   4   2 -19      330.67      348.38     34.18 o 
   5   2 -19      137.13      110.64     24.80 o 
   6   2 -19      174.61      185.50     26.43 o 
   7   2 -19      296.52      266.55     31.98 o 
   8   2 -19      277.22      294.72     42.44 o 
   9   2 -19      461.98      403.75     40.25 o 
   0   3 -19      759.65      758.28     59.35 o 
   1   3 -19      234.95      221.55     22.92 o 
   2   3 -19      367.41      340.63     28.37 o 
   3   3 -19       98.53      122.33     22.54 o 
   4   3 -19      178.71      175.16     24.98 o 
   5   3 -19       60.20       30.15     14.23 o 
   6   3 -19      126.87      109.55     20.93 o 
   7   3 -19       89.64      102.00     42.68 o 
   8   3 -19      398.24      386.94     39.47 o 
   9   3 -19       24.30        9.18     15.52 o 
   1   4 -19      100.63       99.66     17.38 o 
   2   4 -19       24.96       25.19     12.86 o 
   3   4 -19      130.91       87.57     18.49 o 
   4   4 -19      137.71      143.22     24.28 o 
   5   4 -19      307.95      280.44     32.56 o 
   6   4 -19      230.82      240.97     38.71 o 
   7   4 -19        1.66       30.45     21.56 o 
   0   5 -19      378.17      488.00     50.51 o 
   1   5 -19      225.00      262.19     26.65 o 
   2   5 -19      119.43      173.38     26.85 o 
   3   5 -19      416.34      370.46     37.54 o 
   4   5 -19      175.74      104.13     20.95 o 
   5   5 -19      174.73      153.58     25.37 o 
   6   5 -19       31.26       19.06     13.75 o 
   1   6 -19        7.84        0.57     12.06 o 
   2   6 -19      228.55      233.01     31.23 o 
   3   6 -19       15.77       45.66     21.04 o 
   0   0 -18       89.96       86.37     28.80 o 
   2   0 -18      591.30      548.87     46.23 o 
   4   0 -18        8.34       -7.00     12.39 o 
   6   0 -18      139.42      134.66     41.36 o 
   8   0 -18      932.49     1060.97    108.32 o 
  10   0 -18     1664.12     1744.07    144.08 o 
  12   0 -18      441.01      453.89     77.67 o 
   1   1 -18      317.48      281.58     21.23 o 
   2   1 -18      682.92      649.08     39.80 o 
   3   1 -18      114.67      121.94     15.79 o 
   4   1 -18       90.74       82.08     13.45 o 
   5   1 -18      937.12      880.68     66.52 o 
   6   1 -18      153.60      108.92     38.34 o 
   7   1 -18       24.43       10.66     15.92 o 
   8   1 -18       34.71       34.05     17.09 o 
   9   1 -18       48.80       46.08     19.16 o 
  10   1 -18       54.51       35.31     19.57 o 
  11   1 -18       41.48       11.25     15.91 o 
  12   1 -18      127.11      131.03     32.35 o 
   0   2 -18      676.58      684.10     42.06 o 
   1   2 -18      331.38      340.82     23.61 o 
   2   2 -18       97.63       93.71     12.80 o 
   3   2 -18      130.70      103.77     14.05 o 
   4   2 -18       58.09       69.31     11.45 o 
   5   2 -18       40.49       56.25     12.01 o 
   6   2 -18      276.33      266.27     30.10 o 
   7   2 -18      226.01      244.85     34.05 o 
   8   2 -18      270.11      273.03     31.43 o 
   9   2 -18      129.56      140.52     23.00 o 
  10   2 -18      137.34      100.09     20.35 o 
  11   2 -18      164.60      200.26     29.51 o 
  12   2 -18       73.92      128.10     76.23 o 
   1   3 -18       32.46       49.26     13.61 o 
   2   3 -18        5.88        9.20     10.87 o 
   3   3 -18      260.96      243.55     21.24 o 
   4   3 -18      235.31      204.42     22.27 o 
   5   3 -18      221.89      196.09     22.05 o 
   6   3 -18      133.48      161.57     20.66 o 
   7   3 -18      100.30      116.40     17.76 o 
   8   3 -18      207.09      182.88     33.05 o 
   9   3 -18      403.90      390.11     39.22 o 
  10   3 -18       84.33      101.89     21.68 o 
  11   3 -18      100.67       71.03     19.42 o 
  12   3 -18       16.51      -11.73     16.16 o 
   0   4 -18      758.43      949.02     66.02 o 
   1   4 -18        8.09       17.64     10.58 o 
   2   4 -18      266.99      275.95     32.61 o 
   3   4 -18       55.02       68.47     13.35 o 
   4   4 -18       90.67       70.29     25.74 o 
   5   4 -18      296.99      368.07     34.55 o 
   6   4 -18      163.14      196.40     22.93 o 
   7   4 -18      154.83      126.23     23.59 o 
   8   4 -18      108.95      104.38     16.84 o 
   9   4 -18       46.93       48.06     14.40 o 
  10   4 -18      171.34      182.35     28.82 o 
  11   4 -18       34.76       45.41     26.07 o 
   1   5 -18      470.76      503.39     34.88 o 
   2   5 -18      264.49      281.81     26.72 o 
   3   5 -18       15.85       39.75     16.22 o 
   4   5 -18       19.18        8.61     15.32 o 
   5   5 -18       96.59       77.70     18.62 o 
   6   5 -18       13.88       11.77      9.84 o 
   7   5 -18      213.33      184.01     21.90 o 
   8   5 -18      120.35      134.43     20.84 o 
   9   5 -18       59.94       79.41     19.17 o 
  10   5 -18       87.48      108.68     42.99 o 
   0   6 -18       91.73      109.76     27.80 o 
   1   6 -18      359.21      385.25     38.82 o 
   2   6 -18       44.19       35.14     16.99 o 
   3   6 -18      199.90      203.92     32.25 o 
   4   6 -18      462.77      454.62     48.39 o 
   5   6 -18        7.36       26.70     14.30 o 
   6   6 -18       84.65       85.51     18.53 o 
   7   6 -18      165.83      173.03     26.55 o 
   8   6 -18      189.73      173.50     31.82 o 
   1   7 -18       22.26      -19.32     19.51 o 
   2   7 -18      104.62       57.17     22.28 o 
   3   7 -18       15.36        1.14     15.92 o 
   4   7 -18       71.50       53.58     29.34 o 
   5   7 -18       38.78       80.21     33.41 o 
   6   7 -18      167.51      119.47     43.42 o 
   2   0 -17      610.90      480.38     54.05 o 
   4   0 -17       77.42       82.36     19.99 o 
   6   0 -17      160.08      100.50     32.05 o 
   8   0 -17      352.94      337.95     60.45 o 
  10   0 -17      800.28      737.81     91.51 o 
  12   0 -17      809.61      888.11    104.92 o 
  14   0 -17       67.84      118.32     43.86 o 
   0   1 -17      456.40      502.02     43.45 o 
   1   1 -17      403.46      462.22     29.72 o 
   2   1 -17      440.90      386.23     23.78 o 
   3   1 -17      166.55      172.55     15.88 o 
   4   1 -17      200.61      259.09     19.14 o 
   5   1 -17      398.21      391.23     26.83 o 
   6   1 -17      136.37      129.50     19.78 o 
   7   1 -17      513.72      662.55     57.89 o 
   8   1 -17       48.52       30.99     31.99 o 
   9   1 -17      201.88      201.84     35.14 o 
  10   1 -17      291.36      269.85     39.69 o 
  11   1 -17      242.49      221.29     37.24 o 
  12   1 -17      277.26      260.63     40.48 o 
  13   1 -17      125.58      189.44     37.49 o 
  14   1 -17        8.19       11.25     16.52 o 
   1   2 -17      276.80      287.37     18.66 o 
   2   2 -17       69.48       62.67      9.82 o 
   3   2 -17       53.56       35.23      8.94 o 
   4   2 -17      207.49      184.60     17.60 o 
   5   2 -17      380.25      349.33     25.84 o 
   6   2 -17        7.47       17.95     12.51 o 
   7   2 -17      342.87      298.63     29.96 o 
   8   2 -17       23.72       40.84     13.70 o 
   9   2 -17      201.17       93.81     68.89 o 
  10   2 -17        7.93       19.17     13.27 o 
  11   2 -17      730.87      767.22     67.46 o 
  12   2 -17      342.06      373.90     91.84 o 
  13   2 -17      672.43      896.23     76.49 o 
  14   2 -17      181.26      240.96     60.69 o 
   0   3 -17      567.69      563.39     54.69 o 
   1   3 -17       53.49       40.81      8.11 o 
   2   3 -17        0.24        0.84      7.58 o 
   3   3 -17       95.62       94.78     13.90 o 
   4   3 -17       36.45       20.22      8.00 o 
   5   3 -17      305.72      317.93     22.81 o 
   6   3 -17      798.40      745.05     43.19 o 
   7   3 -17      374.43      372.07     29.95 o 
   8   3 -17       33.43       37.98     11.20 o 
   9   3 -17      106.20       85.29     15.58 o 
  10   3 -17      217.49      252.12     31.54 o 
  11   3 -17      293.30      371.47     38.63 o 
  12   3 -17      272.96      304.31     36.02 o 
  13   3 -17      186.66      179.80     35.09 o 
  14   3 -17      185.13      253.39     57.77 o 
   1   4 -17       31.10       38.29      9.43 o 
   2   4 -17      272.69      251.13     20.43 o 
   3   4 -17      501.02      501.90     29.02 o 
   4   4 -17       35.27       35.86      9.90 o 
   5   4 -17      141.46      118.56     16.77 o 
   6   4 -17      112.43      141.45     19.10 o 
   7   4 -17       33.87       15.68      9.78 o 
   8   4 -17       70.32       39.64     13.93 o 
   9   4 -17      225.74      206.77     23.86 o 
  10   4 -17      810.11      817.13     45.91 o 
  11   4 -17       81.76      113.03     22.86 o 
  12   4 -17       80.59      123.28     24.81 o 
  13   4 -17       32.01       19.65     21.48 o 
   0   5 -17       73.81       58.57     20.91 o 
   1   5 -17      247.10      208.21     22.45 o 
   2   5 -17      108.77       85.30     16.26 o 
   3   5 -17      335.01      365.33     29.26 o 
   4   5 -17      372.37      447.62     32.84 o 
   5   5 -17      742.46      675.62     40.59 o 
   6   5 -17       34.15       27.55     13.74 o 
   7   5 -17      274.02      252.11     26.03 o 
   8   5 -17      131.84       91.84     17.19 o 
   9   5 -17      237.39      311.76     29.20 o 
  10   5 -17       34.10       33.09     11.82 o 
  11   5 -17       69.13       50.66     14.53 o 
  12   5 -17       60.16       33.83     26.01 o 
   1   6 -17       56.15       78.21     17.40 o 
   2   6 -17      969.80      965.07     58.70 o 
   3   6 -17      246.19      245.99     31.26 o 
   4   6 -17      297.23      272.09     31.72 o 
   5   6 -17       36.98       38.97     13.23 o 
   6   6 -17      139.40      144.65     23.75 o 
   7   6 -17      249.27      257.16     27.30 o 
   8   6 -17      147.18      131.04     20.08 o 
   9   6 -17       26.06        4.24     11.54 o 
  10   6 -17       83.03      111.60     21.62 o 
  11   6 -17      392.56      382.53     45.35 o 
   0   7 -17      412.07      305.36     64.08 o 
   1   7 -17       95.75       93.71     25.56 o 
   2   7 -17      107.70      128.39     31.44 o 
   3   7 -17      134.73      135.95     25.80 o 
   4   7 -17       17.37       18.75     25.92 o 
   5   7 -17      121.41      138.29     25.20 o 
   6   7 -17      106.34      130.64     23.80 o 
   7   7 -17       40.07      101.60     23.11 o 
   8   7 -17       25.38       28.01     13.01 o 
   9   7 -17      308.48      308.40     34.08 o 
   1   8 -17        4.71        7.78     15.66 o 
   2   8 -17      231.95      276.85     44.54 o 
   3   8 -17      169.90      179.19     32.78 o 
   4   8 -17      148.28      157.18     38.44 o 
   5   8 -17      539.07      468.59     77.69 o 
   6   8 -17       25.84       62.30     31.25 o 
   7   8 -17      170.25      167.56     32.74 o 
   0   9 -17      315.58      282.78     65.59 o 
   1   9 -17      496.53      649.65     95.02 o 
   2   9 -17      162.21      213.53     59.30 o 
   3   9 -17       13.14       27.34     29.95 o 
   0   0 -16     1594.45     1486.84    102.03 o 
   2   0 -16      511.94      596.81     46.11 o 
   4   0 -16      683.54      647.79     47.10 o 
   6   0 -16       24.26       39.42     12.43 o 
   8   0 -16       75.95       43.90     20.99 o 
  10   0 -16        5.66       28.80     21.59 o 
  12   0 -16      819.80      846.52     98.16 o 
  14   0 -16     1729.55     2016.41    158.44 o 
   1   1 -16      583.96      572.35     31.67 o 
   2   1 -16      114.21      131.38     25.42 o 
   3   1 -16     1008.22     1133.75     38.27 o 
   4   1 -16      651.60      640.34     28.46 o 
   5   1 -16      436.42      446.33     23.38 o 
   6   1 -16      452.80      428.33     22.40 o 
   7   1 -16        3.21        4.64     11.36 o 
   8   1 -16      550.86      498.18     48.82 o 
   9   1 -16      418.74      402.28     32.23 o 
  10   1 -16      190.55      256.86     39.66 o 
  11   1 -16      216.77      181.19     35.28 o 
  12   1 -16      263.98      210.27     62.65 o 
  13   1 -16      142.91      143.95     32.95 o 
  14   1 -16       58.40       78.22     27.89 o 
  15   1 -16      348.20      378.98     54.79 o 
  16   1 -16       77.30       72.74     39.59 o 
   0   2 -16     1007.38      939.69     54.99 o 
   1   2 -16      699.13      743.82     28.96 o 
   2   2 -16      120.08       87.74     11.45 o 
   3   2 -16      168.21      117.64     13.71 o 
   4   2 -16      300.54      342.20     20.85 o 
   5   2 -16       28.92       33.79     15.79 o 
   6   2 -16      548.03      502.18     29.42 o 
   7   2 -16      566.50      619.50     42.12 o 
   8   2 -16      133.26      196.81     25.21 o 
   9   2 -16      701.16      700.51     44.39 o 
  10   2 -16       74.98       89.17     17.49 o 
  11   2 -16       43.38       52.83     34.91 o 
  12   2 -16       15.72        6.18     14.94 o 
  13   2 -16       52.84       62.64     43.17 o 
  14   2 -16      139.60      104.72     29.16 o 
  15   2 -16       26.26        7.40     16.63 o 
  16   2 -16       35.97       19.98     24.16 o 
   1   3 -16      113.34      100.17     11.24 o 
   2   3 -16      298.61      279.73     17.95 o 
   3   3 -16      631.61      648.49     26.46 o 
   4   3 -16      492.36      508.17     27.76 o 
   5   3 -16      101.15       70.35     11.24 o 
   6   3 -16      529.33      546.61     28.73 o 
   7   3 -16      123.64      120.88     17.26 o 
   8   3 -16      189.42      174.55     23.18 o 
   9   3 -16      150.88      152.45     25.85 o 
  10   3 -16      196.66      188.56     21.27 o 
  11   3 -16      226.46      237.00     24.15 o 
  12   3 -16      253.72      177.85     27.77 o 
  13   3 -16      112.32      125.26     24.32 o 
  14   3 -16       38.48        8.40     20.85 o 
  15   3 -16      444.31      346.48     69.12 o 
   0   4 -16      672.15      690.21     40.06 o 
   1   4 -16      228.81      189.12     14.85 o 
   2   4 -16      775.37      661.34     32.01 o 
   3   4 -16      191.00      196.11     20.92 o 
   4   4 -16      541.23      510.46     28.72 o 
   5   4 -16      278.54      235.66     23.40 o 
   6   4 -16       81.67       62.04     13.47 o 
   7   4 -16      674.95      662.04     41.67 o 
   8   4 -16      233.54      191.01     21.03 o 
   9   4 -16      248.80      201.63     23.07 o 
  10   4 -16      217.10      200.80     22.87 o 
  11   4 -16      145.47       90.34     31.09 o 
  12   4 -16       35.16       25.93     11.95 o 
  13   4 -16       60.18       24.49     20.30 o 
  14   4 -16       23.22       -0.49     26.54 o 
  15   4 -16       54.44       28.28     18.23 o 
   1   5 -16      130.15      142.12     15.67 o 
   2   5 -16      180.39      115.34     22.77 o 
   3   5 -16      169.44      201.51     21.46 o 
   4   5 -16       16.23        8.90      9.51 o 
   5   5 -16      431.51      433.50     31.86 o 
   6   5 -16      623.72      649.37     38.91 o 
   7   5 -16       63.44       70.82     15.47 o 
   8   5 -16      238.70      231.66     24.99 o 
   9   5 -16       87.28       75.79     16.18 o 
  10   5 -16      168.35      173.60     21.92 o 
  11   5 -16      193.86      215.69     25.08 o 
  12   5 -16      175.45      183.71     22.99 o 
  13   5 -16       97.33       86.33     20.82 o 
  14   5 -16       27.13       26.63     19.97 o 
   0   6 -16     1251.39     1211.29     75.59 o 
   1   6 -16       56.47       36.93     16.46 o 
   2   6 -16        7.77        9.86      9.14 o 
   3   6 -16        5.73       14.80     10.60 o 
   4   6 -16       20.76       12.89      8.84 o 
   5   6 -16       53.10       93.36     20.39 o 
   6   6 -16     1247.88     1330.58     57.22 o 
   7   6 -16      417.21      443.83     34.40 o 
   8   6 -16      239.32      199.34     23.24 o 
   9   6 -16       47.32       37.62     11.84 o 
  10   6 -16       37.26       29.99     13.45 o 
  11   6 -16       31.46       25.68     16.59 o 
  12   6 -16      594.72      523.57     43.82 o 
  13   6 -16       85.12       56.08     34.05 o 
   1   7 -16       93.90      114.50     30.23 o 
   2   7 -16       19.88       19.24     23.86 o 
   3   7 -16      700.64      755.93     52.89 o 
   4   7 -16      224.20      224.12     44.18 o 
   5   7 -16       11.42        5.51     11.85 o 
   6   7 -16      225.50      221.54     24.56 o 
   7   7 -16       83.20       81.19     24.57 o 
   8   7 -16       87.23       92.03     18.92 o 
   9   7 -16       79.74       70.26     17.71 o 
  10   7 -16      195.27      151.89     25.55 o 
  11   7 -16      171.46      187.96     46.30 o 
  12   7 -16      246.15      131.32     40.02 o 
   0   8 -16      150.95      188.02     50.76 o 
   1   8 -16        2.28       -6.21     17.55 o 
   2   8 -16      304.76      324.36     45.95 o 
   3   8 -16      271.62      275.19     55.79 o 
   4   8 -16       63.80       79.10     25.61 o 
   5   8 -16       45.00       19.52     59.01 o 
   6   8 -16       46.21       37.50     18.23 o 
   7   8 -16      455.66      416.07     42.73 o 
   8   8 -16        9.36       38.47     18.07 o 
   9   8 -16      241.38      198.47     46.76 o 
  10   8 -16       52.08      154.36     45.30 o 
   1   9 -16      314.47      313.16     75.79 o 
   2   9 -16      136.47       83.65     29.05 o 
   3   9 -16       86.43       95.51     30.18 o 
   4   9 -16      154.70      244.16     54.46 o 
   5   9 -16       62.47       72.70     25.97 o 
   6   9 -16       91.44      154.66     49.13 o 
   7   9 -16       60.91       87.32     35.97 o 
   8   9 -16       99.97      181.50     50.97 o 
   2   0 -15      234.90      267.26     20.12 o 
   4   0 -15     1524.42     1495.24     43.76 o 
   6   0 -15     1125.78     1018.56     35.37 o 
   8   0 -15      495.45      630.08     31.97 o 
  10   0 -15      561.21      442.88     69.35 o 
  12   0 -15      268.56      218.70     27.64 o 
  14   0 -15      110.68      102.63     40.11 o 
  16   0 -15      719.33      645.12     92.55 o 
   0   1 -15      420.25      379.91     35.68 o 
   1   1 -15      474.63      564.05     31.98 o 
   2   1 -15       46.35       36.80      5.63 o 
   3   1 -15      113.10      152.23     10.23 o 
   4   1 -15      801.72      777.97     20.60 o 
   5   1 -15      148.42      177.34     10.12 o 
   6   1 -15      481.85      502.11     18.06 o 
   7   1 -15      196.03      206.83     12.60 o 
   8   1 -15     1112.47     1284.57     34.17 o 
   9   1 -15      115.43      112.67     17.39 o 
  10   1 -15       30.27        0.06      9.71 o 
  11   1 -15      386.16      388.85     46.64 o 
  12   1 -15      377.65      484.22     53.20 o 
  13   1 -15      315.71      288.00     41.45 o 
  14   1 -15      241.12      258.68     28.64 o 
  15   1 -15        3.76       -5.70     19.74 o 
  16   1 -15      128.56      174.29     35.82 o 
  17   1 -15      136.56      209.64     42.19 o 
   1   2 -15      107.78       77.87      6.15 o 
   2   2 -15      322.98      300.44     11.91 o 
   3   2 -15     1741.72     1746.52     32.49 o 
   4   2 -15       64.22       63.12      6.56 o 
   5   2 -15        9.11       10.34      4.83 o 
   6   2 -15      370.75      370.05     15.24 o 
   7   2 -15      233.40      223.73     14.67 o 
   8   2 -15      980.93      911.80     48.70 o 
   9   2 -15      331.20      265.30     27.38 o 
  10   2 -15      273.22      275.58     31.31 o 
  11   2 -15      271.25      326.37     43.10 o 
  12   2 -15      445.08      451.19     58.13 o 
  13   2 -15       57.40       84.43     31.55 o 
  14   2 -15       84.25       72.38     23.22 o 
  15   2 -15       91.55       87.45     80.66 o 
  16   2 -15      180.47      192.33     53.02 o 
  17   2 -15       99.71      107.57     39.42 o 
   0   3 -15      232.17      199.78     23.20 o 
   1   3 -15      351.82      333.76     19.05 o 
   2   3 -15      505.90      505.18     23.09 o 
   3   3 -15      180.73      187.94     13.17 o 
   4   3 -15      657.83      626.97     22.50 o 
   5   3 -15     1002.77      965.31     25.03 o 
   6   3 -15       46.11       45.13     12.40 o 
   7   3 -15      171.62      157.21     19.53 o 
   8   3 -15      241.79      234.37     22.94 o 
   9   3 -15      412.75      453.71     31.62 o 
  10   3 -15      163.66      204.34     26.23 o 
  11   3 -15      518.84      542.85     35.25 o 
  12   3 -15       66.87       11.37     10.80 o 
  13   3 -15       30.84        0.62     14.07 o 
  14   3 -15      128.76       98.81     20.50 o 
  15   3 -15      208.87      274.52     56.04 o 
  16   3 -15      176.91      185.02     29.72 o 
  17   3 -15      253.48      275.71     38.48 o 
   1   4 -15      295.57      312.08     20.20 o 
   2   4 -15      401.55      329.39     18.72 o 
   3   4 -15      410.18      357.13     23.13 o 
   4   4 -15      587.85      621.31     30.38 o 
   5   4 -15        4.91        8.14      9.45 o 
   6   4 -15      276.98      286.11     29.53 o 
   7   4 -15       90.29       60.78     16.29 o 
   8   4 -15      914.11      920.25     45.70 o 
   9   4 -15       89.19       61.09     23.26 o 
  10   4 -15      479.20      409.32     31.89 o 
  11   4 -15        6.31       -5.71     10.24 o 
  12   4 -15       22.11       21.96     15.05 o 
  13   4 -15      102.01      110.28     30.76 o 
  14   4 -15        1.47      -14.63     14.63 o 
  15   4 -15       22.86       13.71     13.79 o 
  16   4 -15      126.71      130.12     45.92 o 
   0   5 -15       58.07       60.19     12.19 o 
   1   5 -15      131.07      152.06     15.95 o 
   2   5 -15      543.85      522.92     23.11 o 
   3   5 -15       35.80       25.88     14.10 o 
   4   5 -15      185.83      227.82     22.79 o 
   5   5 -15      304.58      272.30     24.66 o 
   6   5 -15      928.78      945.27     45.78 o 
   7   5 -15      485.16      478.36     33.61 o 
   8   5 -15      120.35      152.48     32.04 o 
   9   5 -15      168.73      180.18     20.49 o 
  10   5 -15      150.24      176.11     25.46 o 
  11   5 -15       50.31       52.54     12.59 o 
  12   5 -15      156.50      160.06     21.30 o 
  13   5 -15      572.00      599.84     63.66 o 
  14   5 -15      138.04      136.02     30.34 o 
   1   6 -15      188.61      173.36     19.11 o 
   2   6 -15      131.71      168.99     19.72 o 
   3   6 -15      170.79      182.64     19.83 o 
   4   6 -15      623.46      573.39     35.53 o 
   5   6 -15      398.87      321.12     27.53 o 
   6   6 -15       66.72       63.30     14.28 o 
   7   6 -15      643.36      595.22     37.72 o 
   8   6 -15      555.81      578.16     45.36 o 
   9   6 -15       23.10       13.81     12.52 o 
  10   6 -15      184.99      154.68     23.70 o 
  11   6 -15      241.89      288.81     32.98 o 
  12   6 -15      158.76      172.38     26.14 o 
  13   6 -15       13.38       19.52     15.65 o 
   0   7 -15      448.43      489.16     74.61 o 
   1   7 -15      704.51      641.20     60.59 o 
   2   7 -15      307.90      384.46     49.20 o 
   3   7 -15      113.32       92.69     18.77 o 
   4   7 -15       18.14        4.02     11.26 o 
   5   7 -15      332.55      367.77     29.63 o 
   6   7 -15       94.24       88.29     20.67 o 
   7   7 -15      151.20      162.62     38.16 o 
   8   7 -15      343.76      399.39     43.35 o 
   9   7 -15      111.93       93.93     28.14 o 
  10   7 -15      201.12      188.99     28.63 o 
  11   7 -15       14.99       12.11     13.90 o 
  12   7 -15       98.67      107.33     25.21 o 
   1   8 -15       35.78       20.38     17.44 o 
   2   8 -15       32.90       43.54     21.87 o 
   3   8 -15       54.47       47.93     21.32 o 
   4   8 -15      545.24      532.60     59.23 o 
   5   8 -15      187.61      198.30     34.91 o 
   6   8 -15      121.38      101.91     18.52 o 
   7   8 -15       34.33       52.65     20.17 o 
   8   8 -15      131.48      187.82     29.03 o 
   9   8 -15      184.07       94.15     26.17 o 
  10   8 -15      154.43      208.08     29.65 o 
  11   8 -15      112.33       96.08     25.23 o 
  12   8 -15       21.28      -25.94     25.94 o 
   0   9 -15      106.84      120.04     41.66 o 
   1   9 -15       57.16       21.18     16.22 o 
   2   9 -15      540.34      458.79     54.55 o 
   3   9 -15      131.28      117.04     31.33 o 
   4   9 -15      517.03      647.38     91.67 o 
   5   9 -15       27.43       65.98     27.22 o 
   6   9 -15      344.43      332.68     47.24 o 
   7   9 -15      204.26      202.50     56.90 o 
   8   9 -15      333.19      455.06     77.20 o 
   9   9 -15       35.66       85.58     35.16 o 
  10   9 -15       79.66       43.73     25.09 o 
   1  10 -15      190.22      207.23     40.16 o 
   2  10 -15      594.33      548.75     62.43 o 
   3  10 -15      166.75      150.72     59.26 o 
   4  10 -15      332.30      320.62     49.09 o 
   5  10 -15      165.00      216.65     58.88 o 
   6  10 -15      216.52      232.00     56.64 o 
   7  10 -15      233.81      310.88     65.39 o 
   8  10 -15       66.10       85.18     38.69 o 
   0   0 -14     5880.59     5786.61    127.34 o 
   2   0 -14      390.65      457.19     22.55 o 
   4   0 -14       92.57       74.35     12.70 o 
   6   0 -14      873.29      882.62     34.01 o 
   8   0 -14      857.91      917.50     31.09 o 
  10   0 -14       48.10       58.41     27.30 o 
  12   0 -14      616.07      661.31     46.26 o 
  14   0 -14       37.29       38.30     30.74 o 
  16   0 -14      233.06      241.06     60.44 o 
  18   0 -14      187.34      230.54     58.98 o 
   1   1 -14      700.28      818.95     22.31 o 
   2   1 -14      700.15      710.47     19.54 o 
   3   1 -14        7.17        6.54      5.07 o 
   4   1 -14      207.06      185.81      9.99 o 
   5   1 -14      128.21      103.75      7.70 o 
   6   1 -14     1231.02     1224.22     25.02 o 
   7   1 -14     1747.76     1810.19     32.73 o 
   8   1 -14      453.52      458.58     16.07 o 
   9   1 -14      257.57      236.89     16.64 o 
  10   1 -14      421.81      456.13     30.61 o 
  11   1 -14      275.12      349.87     27.52 o 
  12   1 -14       86.02       75.66     14.45 o 
  13   1 -14      125.68      179.57     28.86 o 
  14   1 -14      324.08      337.14     31.78 o 
  15   1 -14       42.39       20.40      9.74 o 
  16   1 -14       12.88        9.88     15.38 o 
  17   1 -14       34.43       65.57     21.63 o 
  18   1 -14      190.70      256.29     43.97 o 
   0   2 -14       26.68       17.99      4.38 o 
   1   2 -14     1455.10     1449.94     25.09 o 
   2   2 -14      190.88      179.50      9.05 o 
   3   2 -14     1484.99     1408.69     26.53 o 
   4   2 -14     1110.05     1010.22     22.76 o 
   5   2 -14      375.14      325.83     13.02 o 
   6   2 -14      247.98      210.53     10.39 o 
   7   2 -14      289.59      255.52      9.84 o 
   8   2 -14      400.35      407.11     15.87 o 
   9   2 -14      722.80      699.14     47.72 o 
  10   2 -14      847.20      792.09     31.78 o 
  11   2 -14     1305.89     1426.64     85.18 o 
  12   2 -14      325.63      323.59     41.44 o 
  13   2 -14     1151.22     1078.72     76.99 o 
  14   2 -14      134.84      127.86     37.02 o 
  15   2 -14      362.68      351.13     61.80 o 
  16   2 -14      516.78      496.88     40.84 o 
  17   2 -14       23.99       15.01     11.44 o 
  18   2 -14       56.78       77.20     17.76 o 
   1   3 -14      512.00      574.57     14.11 o 
   2   3 -14      166.18      150.00      8.93 o 
   3   3 -14      634.13      602.31     17.69 o 
   4   3 -14       83.79       73.94      6.33 o 
   5   3 -14     1307.00     1310.21     24.50 o 
   6   3 -14      589.94      547.08     14.81 o 
   7   3 -14       16.53       21.15      5.67 o 
   8   3 -14      404.01      401.64     19.71 o 
   9   3 -14      649.04      571.13     29.89 o 
  10   3 -14      320.63      368.60     28.33 o 
  11   3 -14      789.31      742.46     40.43 o 
  12   3 -14      273.40      277.99     32.10 o 
  13   3 -14       23.97       43.64     15.23 o 
  14   3 -14       61.15       46.10     15.42 o 
  15   3 -14       46.91       40.98     15.49 o 
  16   3 -14       27.03       10.51     17.75 o 
  17   3 -14       58.00      108.12     18.23 o 
  18   3 -14        5.09       10.19     23.74 o 
   0   4 -14      471.72      562.51     40.11 o 
   1   4 -14      141.51      140.83      8.57 o 
   2   4 -14      660.09      623.09     21.58 o 
   3   4 -14       14.38        8.12      4.57 o 
   4   4 -14       14.31        4.01      5.14 o 
   5   4 -14      194.14      167.99     13.59 o 
   6   4 -14       40.70       31.16      6.10 o 
   7   4 -14       82.00       96.08     11.18 o 
   8   4 -14      903.83      871.45     43.28 o 
   9   4 -14      125.08      147.62     18.16 o 
  10   4 -14      357.04      323.36     27.52 o 
  11   4 -14      521.17      493.53     35.81 o 
  12   4 -14       31.01       11.16     13.50 o 
  13   4 -14      510.23      509.33     54.73 o 
  14   4 -14       36.97      -14.03     20.17 o 
  15   4 -14      208.58      274.12     42.47 o 
  16   4 -14      161.07      237.98     59.48 o 
  17   4 -14       28.84       16.44     22.96 o 
   1   5 -14      541.71      613.20     21.62 o 
   2   5 -14      311.49      297.71     13.01 o 
   3   5 -14       55.25       67.81      6.21 o 
   4   5 -14     1292.04     1340.05     42.65 o 
   5   5 -14      799.22      815.87     45.29 o 
   6   5 -14      205.70      178.04     25.65 o 
   7   5 -14      635.77      745.10     53.66 o 
   8   5 -14      159.07      164.28     23.97 o 
   9   5 -14      186.63      167.18     24.42 o 
  10   5 -14      770.40      811.25     69.64 o 
  11   5 -14      262.57      194.78     25.50 o 
  12   5 -14       56.63       87.73     19.60 o 
  13   5 -14       90.42       70.52     20.93 o 
  14   5 -14       95.32       98.18     26.18 o 
  15   5 -14      210.94      186.13     52.48 o 
  16   5 -14       56.24      113.18     33.71 o 
   0   6 -14     1284.38     1277.50     51.21 o 
   1   6 -14      428.92      465.03     23.89 o 
   2   6 -14      394.57      361.18     22.32 o 
   3   6 -14     1116.53     1051.97     36.55 o 
   4   6 -14       29.04       35.62     11.57 o 
   5   6 -14      254.43      212.85     26.89 o 
   6   6 -14      191.32      132.29     22.43 o 
   7   6 -14      133.69      137.76     24.29 o 
   8   6 -14      577.75      528.37     42.65 o 
   9   6 -14       40.26       46.51     15.46 o 
  10   6 -14      222.03      204.71     27.23 o 
  11   6 -14        2.25       18.00     10.67 o 
  12   6 -14       76.70       87.95     18.38 o 
  13   6 -14      560.39      519.26    109.90 o 
  14   6 -14      436.69      314.41     46.31 o 
  15   6 -14      246.86      245.82     44.06 o 
   1   7 -14      234.33      245.39     25.06 o 
   2   7 -14       41.02       31.56     10.79 o 
   3   7 -14      395.67      385.49     49.78 o 
   4   7 -14      281.27      247.95     31.86 o 
   5   7 -14       19.57        7.13     12.23 o 
   6   7 -14       44.87       73.09     16.46 o 
   7   7 -14       36.79       52.10     16.56 o 
   8   7 -14      302.64      293.97     33.33 o 
   9   7 -14      346.42      409.19     58.07 o 
  10   7 -14      105.12       95.31     20.41 o 
  11   7 -14       23.21       19.67     13.17 o 
  12   7 -14      257.49      246.68     31.64 o 
  13   7 -14       47.72       43.94     21.90 o 
  14   7 -14      754.80      795.35     73.96 o 
   0   8 -14      272.28      321.46     62.74 o 
   1   8 -14      328.30      342.01     30.11 o 
   2   8 -14      176.98      155.81     34.94 o 
   3   8 -14      412.42      384.76     49.57 o 
   4   8 -14      112.54      110.65     30.25 o 
   5   8 -14     1379.52     1460.01     91.59 o 
   6   8 -14       90.89       74.40     21.72 o 
   7   8 -14      207.50      242.15     31.33 o 
   8   8 -14      205.59      245.75     31.49 o 
   9   8 -14      190.66      210.89     29.37 o 
  10   8 -14       48.01       33.76     13.26 o 
  11   8 -14       50.59       84.99     21.91 o 
  12   8 -14      134.24      110.41     22.52 o 
   1   9 -14       72.92       70.03     54.78 o 
   2   9 -14       46.99       51.19     50.47 o 
   3   9 -14      627.73      595.23     61.92 o 
   4   9 -14      362.93      467.20     55.07 o 
   5   9 -14      129.77      162.27     34.08 o 
   6   9 -14       45.44       22.95     26.06 o 
   7   9 -14      111.23      201.90     41.49 o 
   8   9 -14      276.51      305.87     44.55 o 
   9   9 -14      150.60      131.30     36.34 o 
  10   9 -14       12.67       19.28     18.28 o 
  11   9 -14      379.22      445.18     72.03 o 
  12   9 -14       26.17       18.57     27.55 o 
   0  10 -14      302.83      196.48     53.30 o 
   1  10 -14      152.34      115.68     28.57 o 
   2  10 -14      182.38      198.72     36.57 o 
   3  10 -14       55.88       29.36     17.89 o 
   4  10 -14      422.87      412.63     58.76 o 
   5  10 -14      321.37      297.68     46.40 o 
   6  10 -14        0.27       36.06     25.29 o 
   7  10 -14      496.52      464.79     99.38 o 
   8  10 -14       29.80       19.12     63.35 o 
   9  10 -14      106.73       95.52     36.69 o 
  10  10 -14       17.51       33.26     37.61 o 
   1  11 -14      143.47      118.73     30.61 o 
   2  11 -14      167.21      137.13     31.85 o 
   3  11 -14       57.61       94.13     28.57 o 
   4  11 -14      104.95      132.09     45.61 o 
   5  11 -14      409.28      359.11     69.23 o 
   6  11 -14       71.35       83.01     39.89 o 
   2   0 -13     1330.80     1546.56     36.49 o 
   4   0 -13     1701.28     1473.66     40.93 o 
   6   0 -13      647.60      589.61     28.01 o 
   8   0 -13      811.90      694.24     22.57 o 
  10   0 -13      529.33      461.74     35.62 o 
  12   0 -13       52.37       92.76     18.08 o 
  14   0 -13     1088.68     1210.92     65.35 o 
  16   0 -13      691.93      734.49     54.46 o 
  18   0 -13       82.02       88.36     20.43 o 
   0   1 -13     1789.56     1670.45     35.66 o 
   1   1 -13     1157.72     1187.65     26.92 o 
   2   1 -13     1046.98      945.20     20.90 o 
   3   1 -13     1114.27     1013.27     23.15 o 
   4   1 -13      334.96      385.09     13.62 o 
   5   1 -13      306.46      317.20     12.56 o 
   6   1 -13      500.51      537.04     15.49 o 
   7   1 -13       52.41       75.74      6.06 o 
   8   1 -13      123.65      132.47      7.32 o 
   9   1 -13        3.59       17.35      3.61 o 
  10   1 -13      130.73      154.48      9.06 o 
  11   1 -13      506.03      599.77     29.88 o 
  12   1 -13      321.30      307.52     26.34 o 
  13   1 -13      587.90      734.76     41.78 o 
  14   1 -13      164.17      166.69     17.50 o 
  15   1 -13       59.15       56.05     23.67 o 
  16   1 -13        4.27      -11.79     21.92 o 
  17   1 -13      101.97       28.49     15.04 o 
  18   1 -13       73.70       77.13     17.84 o 
  19   1 -13       10.42      -13.14     13.14 o 
   1   2 -13      112.99      136.62      7.34 o 
   2   2 -13      850.00      961.96     19.86 o 
   3   2 -13     1213.52     1278.17     24.48 o 
   4   2 -13        0.79        2.97      4.10 o 
   5   2 -13     1135.28     1141.85     23.35 o 
   6   2 -13      224.07      171.83      9.20 o 
   7   2 -13      370.87      321.58     10.35 o 
   8   2 -13      109.24      108.39      7.53 o 
   9   2 -13     2063.43     2129.58     29.16 o 
  10   2 -13     2316.84     2343.28     48.85 o 
  11   2 -13      124.18      133.94     13.93 o 
  12   2 -13       22.63        8.83     12.16 o 
  13   2 -13      325.32      385.25     58.14 o 
  14   2 -13      391.84      372.10     32.66 o 
  15   2 -13      154.76      146.39     31.75 o 
  16   2 -13      200.73      241.02     28.57 o 
  17   2 -13      172.75      242.67     29.13 o 
  18   2 -13       56.18       51.85     16.09 o 
  19   2 -13       89.21       79.94     16.13 o 
  20   2 -13       12.53       23.43     19.91 o 
   0   3 -13      486.84      624.13     21.83 o 
   1   3 -13      500.16      448.17     10.48 o 
   2   3 -13      304.46      305.31     12.10 o 
   3   3 -13      155.78      174.27      9.56 o 
   4   3 -13     1183.08     1048.21     21.52 o 
   5   3 -13      441.02      495.21     14.62 o 
   6   3 -13      334.00      366.37     11.90 o 
   7   3 -13      301.61      311.52     13.92 o 
   8   3 -13     1772.45     1780.33     35.28 o 
   9   3 -13      705.54      782.49     25.19 o 
  10   3 -13      376.18      394.24     17.93 o 
  11   3 -13      535.83      534.65     27.72 o 
  12   3 -13       67.80       91.10     24.75 o 
  13   3 -13      826.96      851.38     66.52 o 
  14   3 -13       19.52       36.63     17.96 o 
  15   3 -13     1013.94     1035.89     76.66 o 
  16   3 -13       28.77       10.28     14.29 o 
  17   3 -13       86.81       78.38     16.95 o 
  18   3 -13      432.74      441.19     39.98 o 
  19   3 -13       35.21        8.11     18.41 o 
  20   3 -13       90.55       44.20     19.46 o 
   1   4 -13      542.23      565.54     16.69 o 
   2   4 -13      254.13      262.35      9.69 o 
   3   4 -13      122.29      123.89      9.62 o 
   4   4 -13     1373.80     1452.52     29.77 o 
   5   4 -13      349.18      374.08     22.16 o 
   6   4 -13     1537.58     1449.81     39.75 o 
   7   4 -13     1265.01     1228.69     41.06 o 
   8   4 -13      161.88      142.20     14.99 o 
   9   4 -13      859.42      834.38     36.46 o 
  10   4 -13       97.83      121.63     20.33 o 
  11   4 -13        3.98        3.78     10.85 o 
  12   4 -13      852.86      787.17     64.54 o 
  13   4 -13      424.82      438.92     49.25 o 
  14   4 -13      659.53      638.97     60.20 o 
  15   4 -13      183.58      230.71     39.29 o 
  16   4 -13      186.57      134.72     28.37 o 
  17   4 -13      133.53      159.21     34.26 o 
  18   4 -13       82.77       58.31     22.28 o 
  19   4 -13       71.16       63.62     26.03 o 
   0   5 -13     3688.89     3750.09     64.78 o 
   1   5 -13      648.56      665.42     19.38 o 
   2   5 -13     1275.39     1265.25     25.84 o 
   3   5 -13     1096.20     1067.30     20.99 o 
   4   5 -13      474.28      566.62     18.95 o 
   5   5 -13      204.23      221.60     11.56 o 
   6   5 -13      283.67      292.41     23.68 o 
   7   5 -13      161.09      171.83     18.79 o 
   8   5 -13      310.73      343.13     32.64 o 
   9   5 -13       30.81       23.56     11.22 o 
  10   5 -13      311.22      249.10     28.88 o 
  11   5 -13      191.43      105.58     22.05 o 
  12   5 -13      179.26      146.98     29.92 o 
  13   5 -13      112.44       56.77     50.05 o 
  14   5 -13       46.06       77.89     24.44 o 
  15   5 -13       48.20       53.51     23.37 o 
  16   5 -13      131.02      108.42     28.56 o 
  17   5 -13       68.33      104.90     54.05 o 
   1   6 -13      151.94      121.59      9.58 o 
   2   6 -13       37.51       23.22      4.40 o 
   3   6 -13       84.57       66.22      6.27 o 
   4   6 -13      146.54      160.33     13.78 o 
   5   6 -13      845.27      910.54     30.59 o 
   6   6 -13      328.15      365.01     18.96 o 
   7   6 -13      484.67      537.90     56.39 o 
   8   6 -13      140.63       91.18     22.85 o 
   9   6 -13      318.50      378.91     43.03 o 
  10   6 -13      292.58      253.04     29.28 o 
  11   6 -13      386.23      552.61     58.47 o 
  12   6 -13      354.57      367.87     41.57 o 
  13   6 -13       71.74       78.62     24.33 o 
  14   6 -13      158.68      126.67     45.16 o 
  15   6 -13      149.63      208.13     70.77 o 
  16   6 -13      224.11      232.46     49.56 o 
   0   7 -13      553.45      551.08     30.42 o 
   1   7 -13      627.56      673.53     30.29 o 
   2   7 -13      782.16      776.20     30.63 o 
   3   7 -13      334.41      329.80     21.72 o 
   4   7 -13      712.80      659.28     33.49 o 
   5   7 -13      393.93      412.66     26.31 o 
   6   7 -13      103.96      118.75     20.91 o 
   7   7 -13      573.43      488.53     41.17 o 
   8   7 -13       47.03       61.66     17.57 o 
   9   7 -13       59.92       60.53     17.34 o 
  10   7 -13       22.88        6.98     12.29 o 
  11   7 -13      114.33       76.34     19.05 o 
  12   7 -13      176.19      248.56     30.63 o 
  13   7 -13      523.63      598.17     61.72 o 
  14   7 -13      301.99      304.89     44.72 o 
  15   7 -13      152.91      165.51     34.35 o 
   1   8 -13      139.06      149.95     25.22 o 
   2   8 -13      341.95      427.52     78.56 o 
   3   8 -13      196.32      108.37     18.44 o 
   4   8 -13      149.63      149.56     20.61 o 
   5   8 -13      209.72      209.35     41.47 o 
   6   8 -13      182.28      179.04     44.58 o 
   7   8 -13      103.25      124.85     40.17 o 
   8   8 -13      345.16      337.17     36.09 o 
   9   8 -13       86.16      107.82     21.82 o 
  10   8 -13       11.87        1.18     15.42 o 
  11   8 -13      324.75      337.68     36.20 o 
  12   8 -13      208.35      241.56     31.00 o 
  13   8 -13       42.27       48.33     21.64 o 
  14   8 -13       24.38       30.76     23.25 o 
   0   9 -13      329.58      393.36     70.69 o 
   1   9 -13       53.70       53.98     21.18 o 
   2   9 -13      146.29      181.72     36.22 o 
   3   9 -13      346.49      371.69     37.95 o 
   4   9 -13       39.45       82.16     18.09 o 
   5   9 -13      292.16      287.54     42.99 o 
   6   9 -13      102.55       53.02     21.39 o 
   7   9 -13      120.19      142.96     33.30 o 
   8   9 -13      350.37      277.86     53.58 o 
   9   9 -13      175.44      169.09     34.18 o 
  10   9 -13       35.61       56.11     25.95 o 
  11   9 -13      203.00      249.15     54.38 o 
  12   9 -13       38.99       71.66     22.49 o 
   1  10 -13       84.57       74.37     22.66 o 
   2  10 -13       31.30       44.20     18.45 o 
   3  10 -13      243.54      264.88     30.80 o 
   4  10 -13       29.08       22.97     19.74 o 
   5  10 -13       73.33       58.25     21.40 o 
   6  10 -13      234.48      172.06     33.48 o 
   7  10 -13       43.59       61.08     22.79 o 
   8  10 -13       70.68       65.71     24.25 o 
   9  10 -13      165.55      137.69     57.08 o 
  10  10 -13      719.44      764.79     71.42 o 
  11  10 -13       67.51       52.68     22.80 o 
  12  10 -13       34.03      -34.57     34.57 o 
   0  11 -13      160.99      185.23     55.26 o 
   1  11 -13      338.82      287.08     44.93 o 
   2  11 -13       45.51       57.99     18.30 o 
   3  11 -13       43.06       73.64     71.62 o 
   4  11 -13       71.42       89.10     28.17 o 
   5  11 -13      241.82      252.65     42.45 o 
   6  11 -13       68.89      145.77     37.35 o 
   7  11 -13      238.41      193.36     40.16 o 
   8  11 -13      169.75      190.56     47.79 o 
   9  11 -13       10.54      -16.45     28.00 o 
   0   0 -12    12656.57    12123.10    187.46 o 
   2   0 -12      983.72      990.85     28.05 o 
   4   0 -12      716.03      765.59     30.75 o 
   6   0 -12        3.34      113.41     19.26 o 
   8   0 -12      855.66      853.85     22.59 o 
  10   0 -12      186.61      237.29     26.14 o 
  12   0 -12      999.66     1016.03     49.78 o 
  14   0 -12      486.44      469.00    105.43 o 
  16   0 -12      795.46      775.76     55.20 o 
  18   0 -12      261.84      243.13     33.17 o 
  20   0 -12      431.25      441.11     67.76 o 
   1   1 -12      325.77      319.54     11.73 o 
   2   1 -12      267.29      238.92     10.67 o 
   3   1 -12     1072.09     1030.07     20.18 o 
   4   1 -12      532.74      559.20     15.18 o 
   5   1 -12      333.84      307.48     11.58 o 
   6   1 -12      627.24      598.43     14.93 o 
   7   1 -12       10.21        9.56      2.77 o 
   8   1 -12      519.68      420.52     12.23 o 
   9   1 -12      187.61      183.17     10.93 o 
  10   1 -12      251.79      306.68     19.13 o 
  11   1 -12      971.85      971.62     31.84 o 
  12   1 -12      916.97      826.74     30.65 o 
  13   1 -12      510.87      529.67     25.65 o 
  14   1 -12      330.47      315.96     23.90 o 
  15   1 -12      863.05      828.39     39.05 o 
  16   1 -12      125.41      133.28     17.49 o 
  17   1 -12       15.67       -2.06      8.71 o 
  18   1 -12       58.89       29.08      8.91 o 
  19   1 -12      105.70       67.82     11.26 o 
  20   1 -12      117.17      146.03     25.90 o 
  21   1 -12        3.28        2.88     12.69 o 
   0   2 -12       87.88      100.52      7.89 o 
   1   2 -12      209.44      188.42      6.93 o 
   2   2 -12      229.48      237.00      9.75 o 
   3   2 -12        4.87        6.52      3.07 o 
   4   2 -12      225.93      177.88      8.85 o 
   5   2 -12     1018.88     1033.86     20.73 o 
   6   2 -12      472.22      466.73     13.22 o 
   7   2 -12     1683.62     1541.64     21.26 o 
   8   2 -12      110.51       91.70      6.07 o 
   9   2 -12      721.93      739.14     16.49 o 
  10   2 -12      673.50      805.50     23.09 o 
  11   2 -12     1254.73     1420.24     36.97 o 
  12   2 -12      416.86      396.69     24.85 o 
  13   2 -12      338.16      424.28     39.00 o 
  14   2 -12      378.46      340.86     32.63 o 
  15   2 -12       97.13      126.78     21.73 o 
  16   2 -12      406.46      347.31     29.17 o 
  17   2 -12      733.85      799.51     56.64 o 
  18   2 -12        4.67       22.98     16.52 o 
  19   2 -12      197.40      254.16     27.01 o 
  20   2 -12       74.59       74.83     15.56 o 
  21   2 -12      170.76      147.02     40.29 o 
   1   3 -12      220.02      274.41      9.13 o 
   2   3 -12      447.39      492.70      9.97 o 
   3   3 -12     1606.05     1576.11     26.50 o 
   4   3 -12      274.66      311.75     12.10 o 
   5   3 -12      317.67      293.51     10.82 o 
   6   3 -12      952.61      966.22     22.54 o 
   7   3 -12      966.51      995.19     23.27 o 
   8   3 -12      262.42      230.44      9.56 o 
   9   3 -12      910.68      797.82     16.77 o 
  10   3 -12      697.64      670.28     17.76 o 
  11   3 -12      145.20      131.46     10.59 o 
  12   3 -12      228.70      215.90     17.84 o 
  13   3 -12       56.68       38.20     17.94 o 
  14   3 -12      133.23       86.52     14.32 o 
  15   3 -12       83.78       74.00     16.62 o 
  16   3 -12       98.47       54.62     18.59 o 
  17   3 -12      237.74      281.31     30.79 o 
  18   3 -12      121.44      139.23     22.41 o 
  19   3 -12      220.46      278.40     34.02 o 
  20   3 -12      307.23      281.62     39.19 o 
  21   3 -12       72.81      110.37     39.93 o 
   0   4 -12     1473.25     1322.54     36.01 o 
   1   4 -12      525.31      460.72     15.04 o 
   2   4 -12     3081.09     3145.54     37.64 o 
   3   4 -12       60.75       81.12      5.36 o 
   4   4 -12      959.59      937.98     15.35 o 
   5   4 -12      457.69      470.94     24.11 o 
   6   4 -12     3142.51     3033.48     55.91 o 
   7   4 -12      458.26      490.58     23.20 o 
   8   4 -12      278.07      292.51     18.72 o 
   9   4 -12      504.99      489.29     27.34 o 
  10   4 -12      660.11      614.02     29.07 o 
  11   4 -12      105.65      129.78     16.76 o 
  12   4 -12      129.44      149.83     22.24 o 
  13   4 -12       81.00       58.80     20.54 o 
  14   4 -12     2652.50     2734.31    119.44 o 
  15   4 -12        9.72       13.81     17.38 o 
  16   4 -12      462.11      651.43     67.38 o 
  17   4 -12       23.72       51.10     25.65 o 
  18   4 -12      263.57      285.30     43.19 o 
  19   4 -12       97.45      105.20     27.79 o 
  20   4 -12       12.18       -2.58     15.97 o 
   1   5 -12      250.60      274.21     12.48 o 
   2   5 -12      126.66      137.50      8.69 o 
   3   5 -12     1931.56     1879.78     29.95 o 
   4   5 -12      367.31      361.36     15.52 o 
   5   5 -12      205.10      181.60     10.24 o 
   6   5 -12     1369.22     1331.72     24.40 o 
   7   5 -12       70.87       61.19      5.67 o 
   8   5 -12      403.37      493.00     21.21 o 
   9   5 -12      292.48      284.03     16.38 o 
  10   5 -12       96.37      112.42     17.58 o 
  11   5 -12      293.58      344.29     26.82 o 
  12   5 -12      184.42      289.88     39.32 o 
  13   5 -12       49.72       24.01     48.18 o 
  14   5 -12      241.30      248.96     61.69 o 
  15   5 -12      142.72      144.66     30.45 o 
  16   5 -12      342.60      340.56     44.70 o 
  17   5 -12        8.32       20.26     36.95 o 
  18   5 -12       97.14       64.11     43.56 o 
  19   5 -12       70.52       84.19     39.14 o 
  20   5 -12       79.76       73.48     31.14 o 
   0   6 -12     1018.33     1128.96     51.29 o 
   1   6 -12      957.49      907.48     26.89 o 
   2   6 -12     2368.84     2372.91     36.53 o 
   3   6 -12      598.75      617.13     15.89 o 
   4   6 -12       76.75       80.54      8.50 o 
   5   6 -12      282.90      340.04     19.70 o 
   6   6 -12      192.98      205.31     19.27 o 
   7   6 -12      142.31       97.01     16.68 o 
   8   6 -12      456.94      467.12     24.92 o 
   9   6 -12     1380.86     1440.61     43.68 o 
  10   6 -12      294.56      301.21     21.76 o 
  11   6 -12      427.59      411.09     51.43 o 
  12   6 -12      398.09      341.05     33.90 o 
  13   6 -12      557.49      517.76     54.40 o 
  14   6 -12      489.84      430.62     50.98 o 
  15   6 -12      455.77      496.83     55.65 o 
  16   6 -12       64.03       20.90     37.58 o 
  17   6 -12       43.35       52.82     20.82 o 
  18   6 -12       94.98      111.70     31.43 o 
   1   7 -12      908.57      895.58     24.08 o 
   2   7 -12       65.92       59.04      6.70 o 
   3   7 -12      841.83      805.82     21.86 o 
   4   7 -12      598.88      625.67     28.88 o 
   5   7 -12     1853.97     1916.24     49.75 o 
   6   7 -12      187.54      218.70     19.69 o 
   7   7 -12      333.42      357.25     24.42 o 
   8   7 -12      806.28      827.89     48.33 o 
   9   7 -12      392.07      406.97     26.13 o 
  10   7 -12      259.95      246.86     37.32 o 
  11   7 -12      424.68      404.21     45.70 o 
  12   7 -12       33.13       45.57     29.43 o 
  13   7 -12      156.38      172.49     32.68 o 
  14   7 -12      201.24      223.73     43.27 o 
  15   7 -12       47.26       76.99     23.89 o 
  16   7 -12      132.99      107.35     26.44 o 
  17   7 -12       64.18      104.37     30.79 o 
   0   8 -12     3003.19     2797.75     97.49 o 
   1   8 -12      190.55      183.74     15.30 o 
   2   8 -12      107.30       93.89     10.90 o 
   3   8 -12      399.36      398.97     29.51 o 
   4   8 -12      406.03      434.18     27.89 o 
   5   8 -12      579.68      513.38     36.27 o 
   6   8 -12      124.62      120.08     17.92 o 
   7   8 -12       48.97       38.52     11.22 o 
   8   8 -12       92.45      110.69     15.36 o 
   9   8 -12      146.42      116.66     15.66 o 
  10   8 -12       75.08      102.70     19.86 o 
  11   8 -12       14.83        2.71     12.22 o 
  12   8 -12       17.58       13.96     21.47 o 
  13   8 -12       30.98       15.24     18.14 o 
  14   8 -12       94.66       52.79     73.93 o 
  15   8 -12      423.80      405.81     51.33 o 
   1   9 -12      246.55      232.34     36.94 o 
   2   9 -12      670.51      816.25     82.52 o 
   3   9 -12       71.42       86.77     24.24 o 
   4   9 -12       91.11      110.01     19.34 o 
   5   9 -12      117.89       94.26     18.94 o 
   6   9 -12       45.40       43.63     14.38 o 
   7   9 -12      100.73       73.59     20.22 o 
   8   9 -12      248.10      288.86     28.02 o 
   9   9 -12       42.24       31.59     46.64 o 
  10   9 -12      689.82      675.57     64.14 o 
  11   9 -12      104.69       79.90     23.25 o 
  12   9 -12      490.26      558.64     59.67 o 
  13   9 -12       72.91      164.74     53.73 o 
  14   9 -12      109.16      143.06     53.04 o 
   0  10 -12     1044.62      932.74    106.39 o 
   1  10 -12       11.35       18.89     16.97 o 
   2  10 -12       89.34      110.91     29.15 o 
   3  10 -12      232.06      251.92     29.81 o 
   4  10 -12      200.65      238.51     29.45 o 
   5  10 -12        9.07       22.44     10.51 o 
   6  10 -12      155.32      101.31     17.92 o 
   7  10 -12      778.75      815.07     50.41 o 
   8  10 -12       33.75        8.59     33.11 o 
   9  10 -12      669.95      606.39     74.74 o 
  10  10 -12      386.65      422.24     51.59 o 
  11  10 -12      239.60      271.59     51.25 o 
  12  10 -12       73.71       27.00     32.88 o 
   1  11 -12      157.85      198.88     39.03 o 
   2  11 -12      253.54      309.34     46.60 o 
   3  11 -12      255.79      358.37     36.30 o 
   4  11 -12       73.10      109.46     22.18 o 
   5  11 -12      171.35      199.35     26.95 o 
   6  11 -12      234.88      212.00     40.35 o 
   7  11 -12      698.93      783.27     84.92 o 
   8  11 -12       22.07       14.54     41.96 o 
   9  11 -12      198.58      211.83     63.94 o 
  10  11 -12       24.04       16.06     28.07 o 
  11  11 -12      431.84      419.58     74.33 o 
   0  12 -12      509.53      638.40     93.90 o 
   1  12 -12      118.78      174.81     36.87 o 
   2  12 -12      199.40      157.74     24.94 o 
   3  12 -12      181.97      173.25     27.16 o 
   4  12 -12       54.87       67.58     18.38 o 
   5  12 -12      403.53      398.56     82.79 o 
   6  12 -12      116.74      181.21     53.31 o 
   2  13 -12      335.76      351.50     59.85 o 
   2   0 -11     1981.14     2201.66     38.33 o 
   4   0 -11      625.11      634.09     21.04 o 
   6   0 -11     3191.50     2855.72     43.45 o 
   8   0 -11     1826.12     1835.92     30.48 o 
  10   0 -11      242.88      172.85     17.98 o 
  12   0 -11     2752.21     2469.08     67.32 o 
  14   0 -11        4.83       -3.48      9.91 o 
  16   0 -11     1045.23     1110.99     64.97 o 
  18   0 -11      172.91      183.78     29.77 o 
  20   0 -11       13.98       -2.09     12.68 o 
  22   0 -11      479.96      365.20     57.92 o 
   0   1 -11     3195.83     3253.27     42.59 o 
   1   1 -11     1127.87     1097.67     19.77 o 
   2   1 -11     1115.54     1216.44     20.14 o 
   3   1 -11      526.56      470.59     13.01 o 
   4   1 -11      634.28      700.40     15.87 o 
   5   1 -11     1258.17     1325.34     19.62 o 
   6   1 -11     2179.96     2260.08     24.77 o 
   7   1 -11     1139.42     1150.54     17.63 o 
   8   1 -11        0.67        2.13      2.85 o 
   9   1 -11      174.80      190.96      9.97 o 
  10   1 -11      292.12      257.13     12.34 o 
  11   1 -11     1802.69     1927.20     51.89 o 
  12   1 -11      225.85      228.97     19.10 o 
  13   1 -11      209.81      210.72     19.17 o 
  14   1 -11      441.79      405.65     23.36 o 
  15   1 -11      340.29      395.43     26.89 o 
  16   1 -11      101.05       93.28     16.49 o 
  17   1 -11      148.68      155.70     18.50 o 
  18   1 -11       37.65       15.52      9.04 o 
  19   1 -11       28.09        3.95     10.89 o 
  20   1 -11      120.01      124.49     18.53 o 
  21   1 -11      406.62      414.10     32.41 o 
  22   1 -11      133.99      184.16     43.66 o 
   1   2 -11     1400.31     1377.31     17.59 o 
   2   2 -11      440.76      359.77     11.03 o 
   3   2 -11     1573.62     1591.67     23.16 o 
   4   2 -11      504.15      491.33     12.99 o 
   5   2 -11     2035.16     1948.11     25.22 o 
   6   2 -11     1240.74     1256.22     20.45 o 
   7   2 -11      215.02      217.45      8.45 o 
   8   2 -11      108.85       85.16      5.69 o 
   9   2 -11      480.38      455.97     13.13 o 
  10   2 -11     1564.30     1344.24     25.18 o 
  11   2 -11       35.46       29.76      8.03 o 
  12   2 -11     1492.07     1368.53     44.39 o 
  13   2 -11     1036.40      906.11     42.12 o 
  14   2 -11      566.69      552.09     61.08 o 
  15   2 -11      188.23      253.21     30.05 o 
  16   2 -11      317.57      273.52     31.68 o 
  17   2 -11      168.63      143.95     21.65 o 
  18   2 -11       55.51       56.99     14.52 o 
  19   2 -11       41.24       22.18     10.79 o 
  20   2 -11       84.54       71.84     13.44 o 
  21   2 -11       13.63        0.84     13.07 o 
  22   2 -11       79.83      104.62     30.84 o 
   0   3 -11     1691.46     1383.18     34.28 o 
   1   3 -11      368.09      322.50      8.70 o 
   2   3 -11     1535.06     1593.99     22.20 o 
   3   3 -11     2584.40     2455.34     31.83 o 
   4   3 -11     1270.36     1244.85     21.88 o 
   5   3 -11      775.87      754.02     16.44 o 
   6   3 -11     1307.70     1359.36     29.60 o 
   7   3 -11      562.94      651.07     21.24 o 
   8   3 -11      368.31      393.81     11.77 o 
   9   3 -11      475.62      447.35     15.48 o 
  10   3 -11     1159.10     1155.33     24.72 o 
  11   3 -11      805.69      735.12     17.54 o 
  12   3 -11      719.04      663.73     15.23 o 
  13   3 -11      400.42      346.98     17.79 o 
  14   3 -11      121.03      140.28     12.49 o 
  15   3 -11       39.40       21.78      7.29 o 
  16   3 -11      258.94      272.89     27.05 o 
  17   3 -11       32.15       21.92      9.46 o 
  18   3 -11      363.99      350.04     27.52 o 
  19   3 -11      101.75       89.97     19.96 o 
  20   3 -11      584.85      641.48     48.37 o 
  21   3 -11      194.63      268.68     37.73 o 
   1   4 -11      658.02      595.19     16.77 o 
   2   4 -11     2251.07     2398.39     34.92 o 
   3   4 -11       45.76       33.94      4.60 o 
   4   4 -11     3112.23     2849.99     29.16 o 
   5   4 -11     1278.99     1251.91     20.67 o 
   6   4 -11      474.55      434.44     11.83 o 
   7   4 -11      144.07      151.38      8.44 o 
   8   4 -11     1630.36     1495.61     22.01 o 
   9   4 -11       16.37       15.94      5.77 o 
  10   4 -11      493.94      516.52     19.52 o 
  11   4 -11      408.53      424.29     19.88 o 
  12   4 -11      135.93       92.80      8.83 o 
  13   4 -11      559.93      472.48     42.89 o 
  14   4 -11      132.62      113.97     14.95 o 
  15   4 -11       54.64       55.90     21.44 o 
  16   4 -11       13.77        1.14     13.73 o 
  17   4 -11       31.80       20.09     19.00 o 
  18   4 -11      103.41       86.95     29.74 o 
  19   4 -11      149.04      169.71     26.27 o 
  20   4 -11       48.01       49.55     43.73 o 
  21   4 -11       85.69       49.19     18.78 o 
   0   5 -11      221.46      251.12     16.90 o 
   1   5 -11      889.97      914.09     23.75 o 
   2   5 -11      522.14      578.26     19.58 o 
   3   5 -11      345.41      318.33     10.95 o 
   4   5 -11      866.84      850.90     23.68 o 
   5   5 -11     2705.71     2785.92     47.07 o 
   6   5 -11      649.72      666.70     21.81 o 
   7   5 -11      855.38      903.17     39.96 o 
   8   5 -11       56.23       39.45      5.84 o 
   9   5 -11      809.76      838.74     24.68 o 
  10   5 -11      558.39      514.76     22.95 o 
  11   5 -11      238.30      268.72     17.18 o 
  12   5 -11       93.67      100.79     11.94 o 
  13   5 -11       36.62       48.21     12.48 o 
  14   5 -11      472.79      517.25     33.79 o 
  15   5 -11      524.69      559.87     55.26 o 
  16   5 -11      324.34      396.62     48.01 o 
  17   5 -11       80.48       72.37     29.33 o 
  18   5 -11       69.54      124.78     30.34 o 
  19   5 -11       18.00       21.41     12.87 o 
  20   5 -11      141.14      116.47     40.78 o 
   1   6 -11      226.89      239.43     16.69 o 
   2   6 -11     1930.39     1826.25     31.74 o 
   3   6 -11      183.41      173.13      9.95 o 
   4   6 -11      771.89      754.07     29.42 o 
   5   6 -11      627.66      586.90     25.91 o 
   6   6 -11      647.19      660.28     31.92 o 
   7   6 -11       18.22        9.78      6.75 o 
   8   6 -11     1007.65      880.84     24.18 o 
   9   6 -11       31.90       27.73      9.99 o 
  10   6 -11      229.41      191.82     19.56 o 
  11   6 -11      314.32      238.67     19.40 o 
  12   6 -11      614.44      688.69     37.47 o 
  13   6 -11      184.23      133.31     17.68 o 
  14   6 -11      109.78      145.40     28.97 o 
  15   6 -11      283.03      215.64     42.12 o 
  16   6 -11       97.22       94.01     25.21 o 
  17   6 -11      107.78      148.20     32.66 o 
  18   6 -11      115.02      134.58     47.20 o 
  19   6 -11       91.72       94.23     41.01 o 
  20   6 -11        9.23       42.04     26.55 o 
   0   7 -11     2063.88     2148.62     59.54 o 
   1   7 -11      489.49      399.63     18.24 o 
   2   7 -11      356.11      356.71     23.42 o 
   3   7 -11      200.68      200.79     17.65 o 
   4   7 -11      133.86      115.84     13.02 o 
   5   7 -11      319.54      294.55     22.25 o 
   6   7 -11     1528.41     1384.94     54.90 o 
   7   7 -11      159.53      114.59     15.11 o 
   8   7 -11      438.28      379.01     18.74 o 
   9   7 -11     1316.97     1266.15     35.48 o 
  10   7 -11      415.31      365.74     20.44 o 
  11   7 -11      447.07      464.86     32.99 o 
  12   7 -11       33.14       51.69     12.86 o 
  13   7 -11       21.31       19.27      9.29 o 
  14   7 -11       11.72       24.89     19.93 o 
  15   7 -11      622.16      680.94     64.32 o 
  16   7 -11       47.85       74.25     31.76 o 
  17   7 -11      746.21      892.16     76.00 o 
  18   7 -11      148.57      131.22     30.79 o 
   1   8 -11       58.44       75.76     11.01 o 
   2   8 -11      946.33      868.83     30.85 o 
   3   8 -11      278.92      248.50     15.88 o 
   4   8 -11      626.74      611.10     33.08 o 
   5   8 -11       77.50       67.36     15.71 o 
   6   8 -11     1032.36      966.81     48.76 o 
   7   8 -11     1120.36     1207.44     54.37 o 
   8   8 -11     1533.50     1428.83     78.67 o 
   9   8 -11      309.01      343.55     26.36 o 
  10   8 -11       63.05       50.86     11.74 o 
  11   8 -11     1301.57     1423.97     53.61 o 
  12   8 -11      387.02      448.84     38.92 o 
  13   8 -11       70.63       62.68     22.37 o 
  14   8 -11       80.26       54.78     25.46 o 
  15   8 -11        9.44       11.33     17.06 o 
  16   8 -11       54.63       52.97     24.59 o 
  17   8 -11      128.62       94.62     28.59 o 
   0   9 -11      268.90      233.51     54.10 o 
   1   9 -11      261.86      231.98     25.52 o 
   2   9 -11      573.88      566.70     39.29 o 
   3   9 -11       68.35       56.36     12.70 o 
   4   9 -11      456.95      483.94     37.98 o 
   5   9 -11       49.36       69.69     15.81 o 
   6   9 -11      527.31      540.52     38.83 o 
   7   9 -11      619.16      731.90     45.24 o 
   8   9 -11      328.38      358.70     31.86 o 
   9   9 -11      109.37      112.66     18.85 o 
  10   9 -11      558.93      629.23     42.04 o 
  11   9 -11       85.33       71.08     25.33 o 
  12   9 -11       89.52      179.85     52.91 o 
  13   9 -11      127.22       75.76     41.49 o 
  14   9 -11      365.52      459.57     79.88 o 
  15   9 -11        1.89      -14.83     30.08 o 
   1  10 -11       99.61      101.43     26.19 o 
   2  10 -11      413.03      359.85     45.94 o 
   3  10 -11      863.52      873.82     53.15 o 
   4  10 -11       71.15       71.81     18.35 o 
   5  10 -11      150.27      154.27     22.86 o 
   6  10 -11      301.59      298.33     35.55 o 
   7  10 -11       38.11       30.25     13.62 o 
   8  10 -11      543.57      544.05     40.92 o 
   9  10 -11      496.06      496.69     40.06 o 
  10  10 -11      969.28      925.26     53.63 o 
  11  10 -11      287.21      254.95     68.38 o 
  12  10 -11      527.30      595.53     91.98 o 
  13  10 -11       43.47       37.81     33.50 o 
  14  10 -11      601.44      545.76     87.44 o 
   0  11 -11      621.17      530.49     82.30 o 
   1  11 -11      104.35      109.74     30.66 o 
   2  11 -11      113.81      189.27     36.75 o 
   3  11 -11       63.90       41.82     27.34 o 
   4  11 -11      300.22      282.60     31.78 o 
   5  11 -11       43.95       46.79     15.51 o 
   6  11 -11      169.04      180.59     25.39 o 
   7  11 -11      114.99      158.52     25.28 o 
   8  11 -11      140.64      160.10     24.71 o 
   9  11 -11       94.78       80.01     17.87 o 
  10  11 -11       17.28       40.33     19.94 o 
  11  11 -11        4.61       38.89     61.91 o 
  12  11 -11       22.02       15.00     30.74 o 
   1  12 -11      374.55      460.53     56.62 o 
   2  12 -11       52.07       25.73     27.66 o 
   3  12 -11      188.02      105.83     22.60 o 
   4  12 -11      102.92      117.66     22.31 o 
   5  12 -11      176.51      184.87     33.07 o 
   6  12 -11       40.58       48.13     16.87 o 
   7  12 -11      209.45      291.47     33.29 o 
   8  12 -11      257.04      265.33     46.71 o 
   9  12 -11       87.93       57.35     32.58 o 
   0  13 -11      470.74      428.08     79.30 o 
   1  13 -11      387.92      393.26     53.40 o 
   2  13 -11      268.49      215.93     30.76 o 
   3  13 -11       60.60       39.73     20.95 o 
   4  13 -11      309.17      395.57     64.53 o 
   5  13 -11       71.09       97.14     34.48 o 
   6  13 -11       43.89       53.89     24.57 o 
   0   0 -10     1101.51     1110.91     28.63 o 
   2   0 -10     2520.52     2587.93     39.48 o 
   4   0 -10     8409.20     8605.28    110.57 o 
   6   0 -10     1298.44     1345.19     27.79 o 
   8   0 -10      535.17      548.03     15.72 o 
  10   0 -10      280.73      318.03     19.17 o 
  12   0 -10      152.29      193.67     24.33 o 
  14   0 -10      825.20      879.00     53.54 o 
  16   0 -10      904.98      828.78     55.58 o 
  18   0 -10      975.66     1071.18     67.42 o 
  20   0 -10       72.13       58.81     18.74 o 
  22   0 -10      538.39      608.43     57.43 o 
   1   1 -10     1326.36     1361.51     17.67 o 
   2   1 -10     1458.99     1279.78     20.95 o 
   3   1 -10     2243.05     2034.42     25.35 o 
   4   1 -10      190.38      172.16      7.31 o 
   5   1 -10       16.02       25.46      3.00 o 
   6   1 -10     3474.29     3372.65     27.86 o 
   7   1 -10     2313.82     2511.95     23.40 o 
   8   1 -10      338.06      320.05     10.23 o 
   9   1 -10     1964.74     1867.68     31.46 o 
  10   1 -10     1399.02     1345.49     31.26 o 
  11   1 -10      840.95      770.29     32.06 o 
  12   1 -10      743.73      676.93     36.58 o 
  13   1 -10      546.69      609.91     41.78 o 
  14   1 -10      358.78      353.16     27.01 o 
  15   1 -10      164.35      213.15     22.04 o 
  16   1 -10      138.06      126.49     17.69 o 
  17   1 -10      187.99      206.41     22.99 o 
  18   1 -10      475.71      463.51     35.02 o 
  19   1 -10       12.71       36.41     11.53 o 
  20   1 -10      285.55      297.75     30.43 o 
  21   1 -10      189.14      219.33     26.91 o 
  22   1 -10       27.71       25.21      9.82 o 
  23   1 -10      165.38      174.60     24.98 o 
   0   2 -10     2536.12     2441.63     34.77 o 
   1   2 -10     2222.31     2463.25     36.37 o 
   2   2 -10     1913.03     1819.00     24.54 o 
   3   2 -10      905.62      886.85     16.59 o 
   4   2 -10     1786.58     1650.76     21.71 o 
   5   2 -10      203.15      196.02      7.59 o 
   6   2 -10     1036.70     1082.17     15.69 o 
   7   2 -10      949.92      879.81     16.12 o 
   8   2 -10      867.83      971.01     20.65 o 
   9   2 -10     1011.38      991.94     19.69 o 
  10   2 -10       78.53       78.77      6.51 o 
  11   2 -10      947.99      912.92     26.25 o 
  12   2 -10      346.96      391.89     28.89 o 
  13   2 -10     2953.79     2946.08     52.38 o 
  14   2 -10      381.71      368.45     21.44 o 
  15   2 -10     2217.19     2409.61     62.44 o 
  16   2 -10      322.59      251.10     19.10 o 
  17   2 -10      441.23      409.83     25.10 o 
  18   2 -10       43.02       38.25      8.68 o 
  19   2 -10        4.65        3.02      7.45 o 
  20   2 -10      653.37      565.85     44.87 o 
  21   2 -10       72.85       28.19     11.42 o 
  22   2 -10      182.35      215.08     23.82 o 
  23   2 -10        6.69       -0.10     24.30 o 
   1   3 -10      164.92      140.22      5.95 o 
   2   3 -10     1025.56      954.51     16.82 o 
   3   3 -10     1053.80     1064.02     14.93 o 
   4   3 -10     1076.38      913.94     18.03 o 
   5   3 -10      448.83      431.39     14.10 o 
   6   3 -10      403.98      411.00     17.20 o 
   7   3 -10     1154.21     1011.21     17.48 o 
   8   3 -10     2064.59     2019.99     25.51 o 
   9   3 -10      464.26      483.48     13.64 o 
  10   3 -10     2444.63     2516.87     33.29 o 
  11   3 -10      193.01      194.79     11.06 o 
  12   3 -10      229.41      227.09      8.79 o 
  13   3 -10      713.20      599.48     25.44 o 
  14   3 -10      143.15      161.84     13.71 o 
  15   3 -10       75.74       97.54     12.26 o 
  16   3 -10       66.93       50.35      9.79 o 
  17   3 -10      435.98      486.12     25.59 o 
  18   3 -10       36.14       33.04      8.51 o 
  19   3 -10      121.74      100.28     20.40 o 
  20   3 -10      172.09      175.51     25.93 o 
  21   3 -10      236.55      253.58     31.69 o 
  22   3 -10      101.22       51.37     25.56 o 
   0   4 -10      143.14      103.42      9.81 o 
   1   4 -10     1897.49     1841.18     28.88 o 
   2   4 -10      984.16      937.68     20.20 o 
   3   4 -10       95.88       98.41      6.40 o 
   4   4 -10      306.78      312.12      9.58 o 
   5   4 -10      396.98      419.33     15.52 o 
   6   4 -10     1016.58     1048.79     24.50 o 
   7   4 -10       75.04       46.90      4.41 o 
   8   4 -10     1935.33     1816.70     31.89 o 
   9   4 -10      880.15      797.40     23.03 o 
  10   4 -10     1975.92     2026.77     40.45 o 
  11   4 -10     1653.81     1703.96     41.32 o 
  12   4 -10       71.60       51.81      7.05 o 
  13   4 -10      433.73      428.16     18.44 o 
  14   4 -10      169.65      126.17     17.89 o 
  15   4 -10      273.93      255.23     23.41 o 
  16   4 -10      136.26      116.69     17.05 o 
  17   4 -10      111.07       95.28     16.23 o 
  18   4 -10      268.78      292.67     32.03 o 
  19   4 -10       60.13       68.84     18.76 o 
  20   4 -10       74.54       87.21     20.99 o 
  21   4 -10        8.98       21.60     17.87 o 
  22   4 -10       29.12        2.31     39.67 o 
   1   5 -10      882.61      862.97     24.59 o 
   2   5 -10     1275.84     1216.89     26.70 o 
   3   5 -10     3097.37     3006.73     37.62 o 
   4   5 -10      633.62      670.86     23.56 o 
   5   5 -10     1708.00     1752.62     35.31 o 
   6   5 -10      721.84      706.03     22.65 o 
   7   5 -10     2585.34     2503.92     34.54 o 
   8   5 -10      904.30      859.09     22.89 o 
   9   5 -10     1011.30      989.65     29.70 o 
  10   5 -10      715.78      641.62     26.01 o 
  11   5 -10      280.43      275.22     17.47 o 
  12   5 -10      101.35       85.92     11.55 o 
  13   5 -10       12.87        8.31      6.93 o 
  14   5 -10      583.09      548.90     34.49 o 
  15   5 -10       58.68       45.17     12.43 o 
  16   5 -10       80.04       49.43     12.80 o 
  17   5 -10      140.93      181.18     36.44 o 
  18   5 -10      257.44      387.45     69.40 o 
  19   5 -10      107.33       75.65     20.69 o 
  20   5 -10      111.16      115.95     24.29 o 
  21   5 -10      228.06      242.00     32.02 o 
   0   6 -10       58.48       15.03     22.25 o 
   1   6 -10       76.30       87.31     11.84 o 
   2   6 -10     1279.15     1129.01     32.13 o 
   3   6 -10      215.27      177.01     10.08 o 
   4   6 -10      175.44      172.87     13.28 o 
   5   6 -10     1622.41     1672.91     40.42 o 
   6   6 -10     1025.73      970.96     29.07 o 
   7   6 -10      175.46      188.39     11.92 o 
   8   6 -10     1534.58     1524.87     37.16 o 
   9   6 -10      234.30      192.66     13.95 o 
  10   6 -10     1326.92     1304.22     59.90 o 
  11   6 -10      323.36      347.56     24.03 o 
  12   6 -10      580.77      533.85     46.70 o 
  13   6 -10      569.45      586.43     38.86 o 
  14   6 -10       63.07       53.12     12.56 o 
  15   6 -10      270.56      265.10     25.85 o 
  16   6 -10      432.44      399.24     32.53 o 
  17   6 -10      207.82      177.56     34.22 o 
  18   6 -10      200.46      195.74     50.21 o 
  19   6 -10       40.02       38.63     20.93 o 
  20   6 -10      317.28      346.50     40.13 o 
  21   6 -10      106.96       73.69     30.33 o 
   1   7 -10       18.37       10.80      6.89 o 
   2   7 -10     1160.95      997.92     31.17 o 
   3   7 -10      188.91      187.80     20.74 o 
   4   7 -10      305.30      281.55      9.88 o 
   5   7 -10     1007.23      989.75     35.93 o 
   6   7 -10     1869.93     1808.61     40.25 o 
   7   7 -10     1308.15     1341.03     36.31 o 
   8   7 -10     1644.27     1750.93     42.96 o 
   9   7 -10      713.48      709.82     28.46 o 
  10   7 -10      119.00      118.59     12.42 o 
  11   7 -10     1518.28     1571.44     44.74 o 
  12   7 -10       37.71       47.54     12.21 o 
  13   7 -10       59.62       69.70     14.92 o 
  14   7 -10      154.82      136.11     19.90 o 
  15   7 -10      517.92      511.76     37.40 o 
  16   7 -10       21.55       57.23     21.16 o 
  17   7 -10      377.98      330.97     45.65 o 
  18   7 -10       35.75       59.68     20.68 o 
  19   7 -10      418.14      549.14     60.15 o 
   0   8 -10      424.78      338.16     39.32 o 
   1   8 -10     1686.97     1562.75     46.76 o 
   2   8 -10      340.34      332.90     21.12 o 
   3   8 -10     1475.95     1438.97     38.22 o 
   4   8 -10     2175.86     1949.72     58.21 o 
   5   8 -10      434.38      470.42     29.40 o 
   6   8 -10      184.28      195.27     24.22 o 
   7   8 -10     1600.08     1589.61     46.18 o 
   8   8 -10      644.99      665.99     30.93 o 
   9   8 -10      464.05      487.13     25.25 o 
  10   8 -10      280.49      285.93     20.06 o 
  11   8 -10      222.65      204.43     25.52 o 
  12   8 -10       23.94        2.42      9.43 o 
  13   8 -10       30.75       39.40     15.99 o 
  14   8 -10        9.37       -3.54      9.30 o 
  15   8 -10        8.91      -11.23     14.79 o 
  16   8 -10       15.01       14.10     16.44 o 
  17   8 -10       45.98       31.05     24.36 o 
  18   8 -10       66.08       50.03     44.60 o 
   1   9 -10     1349.52     1390.57     46.77 o 
   2   9 -10      104.00      119.08     14.10 o 
   3   9 -10      773.27      742.53     32.55 o 
   4   9 -10       19.96       12.39      9.41 o 
   5   9 -10      211.17      182.40     24.04 o 
   6   9 -10      284.29      296.77     30.20 o 
   7   9 -10      486.64      440.02     26.62 o 
   8   9 -10      184.61      190.09     25.67 o 
   9   9 -10      508.06      490.40     29.46 o 
  10   9 -10      599.45      663.17     34.25 o 
  11   9 -10      402.59      389.70     33.86 o 
  12   9 -10      578.01      574.54     63.58 o 
  13   9 -10      313.43      316.32     36.54 o 
  14   9 -10       47.56       61.12     20.80 o 
  15   9 -10      115.99      175.72     50.87 o 
  16   9 -10      293.40      333.85     68.92 o 
  17   9 -10      162.90      142.99     44.55 o 
   0  10 -10      162.31      198.32     50.59 o 
   1  10 -10     1147.76     1209.46     81.83 o 
   2  10 -10       12.10        6.64     30.79 o 
   3  10 -10       19.33       18.72     14.14 o 
   4  10 -10      883.11      807.08     50.57 o 
   5  10 -10       71.48       88.69     19.82 o 
   6  10 -10     1211.26     1134.06     59.08 o 
   7  10 -10        7.97        1.57     11.40 o 
   8  10 -10      406.91      412.52     36.00 o 
   9  10 -10      234.92      181.22     24.14 o 
  10  10 -10      333.60      380.01     42.73 o 
  11  10 -10       80.24       46.59     16.50 o 
  12  10 -10      192.62      175.70     29.18 o 
  13  10 -10      361.48      312.20     38.16 o 
  14  10 -10       42.04      -19.98     32.77 o 
  15  10 -10       33.59       38.65     35.51 o 
   1  11 -10      697.86      709.03    111.57 o 
   2  11 -10      290.40      318.13     44.45 o 
   3  11 -10      658.62      768.80     53.78 o 
   4  11 -10      179.30      171.01     29.57 o 
   5  11 -10      447.62      444.01     39.80 o 
   6  11 -10        3.47        9.21     16.14 o 
   7  11 -10      160.31      194.69     26.99 o 
   8  11 -10       45.14       33.58     13.22 o 
   9  11 -10       41.15       21.22     12.14 o 
  10  11 -10      201.69      190.88     25.42 o 
  11  11 -10       30.40       35.12     14.11 o 
  12  11 -10      226.56      227.08     33.67 o 
  13  11 -10       43.32       71.19     36.82 o 
   0  12 -10      224.30      231.30     56.22 o 
   1  12 -10      199.20      207.58     38.52 o 
   2  12 -10      214.59      213.14     39.30 o 
   3  12 -10      523.41      518.27     44.97 o 
   4  12 -10        6.83        9.30     12.13 o 
   5  12 -10      243.99      264.29     32.79 o 
   6  12 -10      186.05      211.10     28.32 o 
   7  12 -10      189.50      176.60     26.98 o 
   8  12 -10      203.37      205.01     28.65 o 
   9  12 -10      460.35      441.97     41.27 o 
  10  12 -10       41.81       45.51     14.64 o 
  11  12 -10       20.62       19.00     33.69 o 
   1  13 -10      280.69      355.25    153.56 o 
   2  13 -10      113.95      146.28     27.26 o 
   3  13 -10      165.55      155.64     27.00 o 
   4  13 -10      178.04      210.16     30.08 o 
   5  13 -10      135.15      189.06     30.05 o 
   6  13 -10      582.65      609.58     80.21 o 
   7  13 -10      324.56      366.44     46.96 o 
   8  13 -10       35.13       26.64     22.46 o 
   9  13 -10      123.61      125.73     37.46 o 
   1  14 -10        4.96       -2.40     19.16 o 
   2  14 -10      198.90      212.72     53.02 o 
   3  14 -10      116.20       94.58     35.56 o 
   4  14 -10       79.10      119.21     38.98 o 
   2   0  -9     1088.38     1042.95     23.92 o 
   4   0  -9     6632.40     6707.27     60.38 o 
   6   0  -9      802.56     1040.25     23.69 o 
   8   0  -9     1068.01     1198.81     29.27 o 
  10   0  -9      340.89      337.04     22.42 o 
  12   0  -9      295.43      302.65     25.27 o 
  14   0  -9      588.08      540.97     52.30 o 
  16   0  -9     1824.79     2298.28    116.69 o 
  18   0  -9      305.17      310.41     36.25 o 
  20   0  -9        9.76       -8.69     25.77 o 
  22   0  -9      168.85      244.69     36.13 o 
   0   1  -9     6198.03     5990.19     63.22 o 
   1   1  -9     1041.32     1084.09     15.36 o 
   2   1  -9      236.74      216.44      8.36 o 
   3   1  -9     5396.50     5476.24     42.07 o 
   4   1  -9      495.56      456.32     10.07 o 
   5   1  -9       91.51      138.16      5.55 o 
   6   1  -9     1829.10     1943.10     20.15 o 
   7   1  -9      696.89      761.96     12.58 o 
   8   1  -9     1352.24     1369.11     20.63 o 
   9   1  -9      319.07      306.10     11.85 o 
  10   1  -9     1089.53     1203.88     27.99 o 
  11   1  -9      880.14      845.47     25.92 o 
  12   1  -9       43.55       30.81     14.77 o 
  13   1  -9      320.92      318.63     19.57 o 
  14   1  -9      273.49      297.72     17.78 o 
  15   1  -9      151.14      126.52     17.54 o 
  16   1  -9     1145.59     1069.83     39.75 o 
  17   1  -9      126.30      136.49     15.54 o 
  18   1  -9      542.08      545.31     30.41 o 
  19   1  -9      220.43      185.05     18.64 o 
  20   1  -9      191.47      212.19     20.86 o 
  21   1  -9       14.34        3.88      9.17 o 
  22   1  -9       44.84       51.85     14.24 o 
  23   1  -9       23.95      -11.73     18.33 o 
   1   2  -9      541.06      583.33     12.30 o 
   2   2  -9     3527.48     3155.51     28.06 o 
   3   2  -9     1774.32     1786.80     22.97 o 
   4   2  -9      942.69      925.28     16.87 o 
   5   2  -9      731.24      828.95     13.50 o 
   6   2  -9     1825.14     1727.78     19.68 o 
   7   2  -9     1815.62     1873.77     28.43 o 
   8   2  -9     1969.44     1829.19     23.06 o 
   9   2  -9       46.81       12.94      2.51 o 
  10   2  -9        8.74        9.35      2.61 o 
  11   2  -9      425.44      446.65     16.56 o 
  12   2  -9      651.13      695.12     26.85 o 
  13   2  -9      995.93     1085.61     35.43 o 
  14   2  -9     2688.14     2740.82     58.49 o 
  15   2  -9      709.45      692.65     28.05 o 
  16   2  -9      497.36      505.69     27.29 o 
  17   2  -9       14.00        7.79      6.37 o 
  18   2  -9      123.49      118.33     14.62 o 
  19   2  -9      270.11      344.91     23.31 o 
  20   2  -9       62.17       88.88     13.00 o 
  21   2  -9      133.21      148.48     20.00 o 
  22   2  -9      144.60      147.63     23.90 o 
  23   2  -9      284.39      335.61     33.23 o 
   0   3  -9     3528.78     3957.23     40.26 o 
   1   3  -9      652.89      544.18     12.66 o 
   2   3  -9     3702.68     3642.60     32.61 o 
   3   3  -9      278.82      355.32      8.98 o 
   4   3  -9      647.56      681.69     11.44 o 
   5   3  -9        4.64       -2.01      2.14 o 
   6   3  -9      329.01      283.23      8.49 o 
   7   3  -9     1987.40     2024.20     27.40 o 
   8   3  -9      861.86      741.04     15.64 o 
   9   3  -9      191.03      197.31      8.94 o 
  10   3  -9      467.50      439.93     13.78 o 
  11   3  -9       71.89       60.70      5.75 o 
  12   3  -9      941.61      874.37     20.77 o 
  13   3  -9     1475.95     1343.37     35.38 o 
  14   3  -9      182.73      148.12     14.67 o 
  15   3  -9      272.41      281.99     18.09 o 
  16   3  -9      109.28       77.15     10.77 o 
  17   3  -9      317.13      267.40     19.20 o 
  18   3  -9       60.33       45.83      9.57 o 
  19   3  -9       95.79       92.28     12.83 o 
  20   3  -9      292.56      367.56     28.37 o 
  21   3  -9       42.80       74.06     19.38 o 
  22   3  -9       18.88      -14.06     14.06 o 
  23   3  -9      181.69      237.00     36.96 o 
   1   4  -9      388.16      435.88     16.14 o 
   2   4  -9       24.14       37.35      4.77 o 
   3   4  -9      902.66      753.53     19.83 o 
   4   4  -9      838.65      777.98     20.44 o 
   5   4  -9      376.86      341.77     14.45 o 
   6   4  -9      103.95       87.90      6.70 o 
   7   4  -9       57.62       48.30      5.74 o 
   8   4  -9      641.85      586.16     18.46 o 
   9   4  -9      752.69      707.74     20.82 o 
  10   4  -9     3703.88     3540.19     57.00 o 
  11   4  -9      691.76      655.01     25.87 o 
  12   4  -9      569.13      675.49     23.81 o 
  13   4  -9      531.87      510.74     20.69 o 
  14   4  -9      313.31      355.05     23.30 o 
  15   4  -9       55.91       51.22      6.85 o 
  16   4  -9     1426.17     1438.50     57.23 o 
  17   4  -9       66.03       73.26     14.92 o 
  18   4  -9     1449.37     1518.26     54.63 o 
  19   4  -9      214.27      209.54     21.48 o 
  20   4  -9       37.69       28.71     10.26 o 
  21   4  -9        9.48        7.32     16.67 o 
  22   4  -9       46.43       78.33     19.19 o 
  23   4  -9       47.26       49.62     12.72 o 
   0   5  -9     1385.90     1254.85     39.36 o 
   1   5  -9     3569.85     3422.89     62.28 o 
   2   5  -9      830.55      871.76     23.72 o 
   3   5  -9     3278.43     3112.20     40.10 o 
   4   5  -9     2841.30     2813.45     43.25 o 
   5   5  -9      270.86      305.88     11.47 o 
   6   5  -9     1666.63     1932.05     30.93 o 
   7   5  -9     1012.91     1025.22     23.81 o 
   8   5  -9     2901.74     2872.94     46.91 o 
   9   5  -9      542.86      496.38     19.50 o 
  10   5  -9      190.82      165.42     13.64 o 
  11   5  -9       14.77       13.94      5.97 o 
  12   5  -9      145.67      138.02     11.92 o 
  13   5  -9     2337.18     2225.14     47.49 o 
  14   5  -9     1809.49     2018.73     44.23 o 
  15   5  -9      102.24      120.47     23.55 o 
  16   5  -9      198.64      227.89     31.04 o 
  17   5  -9      461.32      469.63     35.40 o 
  18   5  -9      144.02      143.44     20.14 o 
  19   5  -9       15.59       27.03      8.74 o 
  20   5  -9      140.66      115.46     30.32 o 
  21   5  -9       25.93       36.62     16.00 o 
  22   5  -9      115.41       81.90     18.62 o 
   1   6  -9     1835.14     1830.29     39.83 o 
   2   6  -9       91.12      103.32      9.10 o 
   3   6  -9      991.66     1082.75     32.76 o 
   4   6  -9      281.84      196.40     18.61 o 
   5   6  -9      349.87      362.28     17.68 o 
   6   6  -9     1020.98      995.43     25.82 o 
   7   6  -9      763.70      766.76     23.59 o 
   8   6  -9      436.43      391.58     19.97 o 
   9   6  -9      669.61      631.25     31.38 o 
  10   6  -9     1405.86     1472.01     60.84 o 
  11   6  -9      427.00      383.68     26.86 o 
  12   6  -9      724.73      632.33     25.54 o 
  13   6  -9      802.77      763.97     41.14 o 
  14   6  -9      222.73      241.76     25.65 o 
  15   6  -9      145.45      150.17     20.10 o 
  16   6  -9      156.18      182.56     21.98 o 
  17   6  -9        2.53       -1.62      8.97 o 
  18   6  -9      196.71      241.22     26.85 o 
  19   6  -9       88.45      115.07     32.31 o 
  20   6  -9      116.18      121.30     23.29 o 
  21   6  -9      282.38      310.16     36.20 o 
   0   7  -9     2846.66     2751.06     83.01 o 
   1   7  -9      229.95      269.92     18.94 o 
   2   7  -9       73.30       54.15      7.74 o 
   3   7  -9      625.89      672.06     23.46 o 
   4   7  -9      546.03      567.24     23.85 o 
   5   7  -9     1278.14     1264.77     30.84 o 
   6   7  -9       65.94       80.28      9.56 o 
   7   7  -9     1185.56     1301.54     37.50 o 
   8   7  -9     1962.29     1966.49     47.31 o 
   9   7  -9     1001.30     1126.67     36.79 o 
  10   7  -9      547.30      529.39     25.92 o 
  11   7  -9      461.84      423.26     28.35 o 
  12   7  -9      657.21      693.49     41.05 o 
  13   7  -9      344.97      347.47     30.01 o 
  14   7  -9     1170.45     1219.40     56.08 o 
  15   7  -9      167.96      229.78     25.78 o 
  16   7  -9      404.74      377.81     32.89 o 
  17   7  -9      112.76      112.96     19.33 o 
  18   7  -9      124.74       69.05     36.85 o 
  19   7  -9      101.96      119.59     37.00 o 
  20   7  -9      123.09       75.43     48.30 o 
   1   8  -9      294.10      264.42     20.33 o 
   2   8  -9       63.25       82.70     12.75 o 
   3   8  -9      429.06      478.09     22.71 o 
   4   8  -9      414.09      356.74     17.35 o 
   5   8  -9      128.16      138.46     12.81 o 
   6   8  -9     1966.93     2010.88     53.18 o 
   7   8  -9      646.11      706.71     32.33 o 
   8   8  -9     1527.66     1510.39     48.01 o 
   9   8  -9      781.62      820.46     55.48 o 
  10   8  -9      464.77      489.29     28.63 o 
  11   8  -9      253.85      288.73     21.39 o 
  12   8  -9      426.76      401.27     40.48 o 
  13   8  -9     1218.41     1095.31     54.65 o 
  14   8  -9       50.80       54.01     15.71 o 
  15   8  -9       11.36       11.72     12.86 o 
  16   8  -9      343.93      345.59     40.52 o 
  17   8  -9      149.99      188.49     25.65 o 
  18   8  -9      208.56      243.06     39.76 o 
  19   8  -9      118.09      155.93     34.60 o 
   0   9  -9     1134.96     1139.62    113.22 o 
   1   9  -9       48.25       36.05      7.92 o 
   2   9  -9      727.50      569.72     29.70 o 
   3   9  -9      231.40      273.77     29.53 o 
   4   9  -9      931.23      852.62     30.87 o 
   5   9  -9      219.32      236.05     14.59 o 
   6   9  -9      114.39      163.03     17.11 o 
   7   9  -9      225.26      223.10     27.97 o 
   8   9  -9      930.14      931.76     40.28 o 
   9   9  -9      150.92      138.42     16.49 o 
  10   9  -9      608.03      662.79     35.23 o 
  11   9  -9      342.29      320.08     26.71 o 
  12   9  -9       69.95       29.77     10.57 o 
  13   9  -9      373.14      367.58     31.33 o 
  14   9  -9       96.80      112.28     20.63 o 
  15   9  -9       77.13       66.66     18.35 o 
  16   9  -9      201.53      196.93     30.93 o 
  17   9  -9       32.38      -13.76     25.70 o 
  18   9  -9      106.01       94.25     41.63 o 
   1  10  -9       46.48       56.49     12.15 o 
   2  10  -9      553.55      542.75     31.05 o 
   3  10  -9      312.37      273.57     29.91 o 
   4  10  -9       92.66       83.49     20.89 o 
   5  10  -9      138.14      132.72     15.99 o 
   6  10  -9      564.15      607.91     33.81 o 
   7  10  -9       63.63       23.45     12.16 o 
   8  10  -9     1098.41     1040.85     44.99 o 
   9  10  -9      789.65      790.29     39.72 o 
  10  10  -9      775.71      680.08     37.43 o 
  11  10  -9       65.59       62.45     13.91 o 
  12  10  -9      607.88      716.65     44.49 o 
  13  10  -9       34.58       27.86     15.20 o 
  14  10  -9      120.38      145.61     26.64 o 
  15  10  -9      163.59      179.46     30.86 o 
  16  10  -9      282.63      266.07     60.71 o 
  17  10  -9       99.48      189.33     52.37 o 
   0  11  -9      812.41      895.91    101.95 o 
   1  11  -9      429.43      486.41     55.29 o 
   2  11  -9      299.43      234.81     39.40 o 
   3  11  -9      988.97      997.24     58.20 o 
   4  11  -9      261.57      268.95     31.17 o 
   5  11  -9      151.02      128.12     22.25 o 
   6  11  -9      361.49      345.64     27.17 o 
   7  11  -9       84.39      118.39     16.03 o 
   8  11  -9      172.42      212.20     21.58 o 
   9  11  -9      569.19      713.50     49.45 o 
  10  11  -9       61.90       41.60     14.31 o 
  11  11  -9      563.44      666.83     93.76 o 
  12  11  -9      209.43      170.87     30.11 o 
  13  11  -9      159.32      201.30     91.63 o 
  14  11  -9      228.37      268.24     36.65 o 
  15  11  -9        9.79       46.22     27.69 o 
   1  12  -9      219.65      271.88     42.98 o 
   2  12  -9      164.43      204.20     37.60 o 
   3  12  -9        7.74       27.23     20.26 o 
   4  12  -9      103.54      162.82     26.81 o 
   5  12  -9       41.85       26.46     14.90 o 
   6  12  -9       79.27       93.22     20.47 o 
   7  12  -9      354.50      324.78     35.31 o 
   8  12  -9      445.71      455.85     41.39 o 
   9  12  -9      313.94      294.22     33.33 o 
  10  12  -9       35.13       37.33     15.90 o 
  11  12  -9      557.75      632.38     58.04 o 
  12  12  -9       55.11       40.22     24.76 o 
  13  12  -9      102.93      109.95     38.31 o 
   0  13  -9      437.26      493.45     80.03 o 
   1  13  -9       80.34      137.05     32.11 o 
   2  13  -9      113.31      186.35     30.00 o 
   3  13  -9      157.98      178.94     27.82 o 
   4  13  -9      159.73      218.42     30.95 o 
   5  13  -9      334.28      327.08     46.43 o 
   6  13  -9       82.68       67.32     19.00 o 
   7  13  -9      361.19      512.68     46.31 o 
   8  13  -9        7.92       -2.44     13.77 o 
   9  13  -9        8.82        7.18     14.00 o 
  10  13  -9      113.47       89.13     25.99 o 
  11  13  -9      140.50      122.78     35.34 o 
   1  14  -9      256.33      246.23     44.16 o 
   2  14  -9       38.16       18.58     17.75 o 
   3  14  -9      138.25      119.46     29.91 o 
   4  14  -9        3.09       36.78     27.16 o 
   5  14  -9       11.77       23.98     19.59 o 
   6  14  -9      173.82      176.60     46.80 o 
   7  14  -9      179.16      253.53     54.17 o 
   0   0  -8      876.10      775.21     21.66 o 
   2   0  -8    12358.11    11598.48     95.53 o 
   4   0  -8     4732.87     4443.84     41.65 o 
   6   0  -8     2876.86     2441.38     37.08 o 
   8   0  -8      409.41      484.14     24.38 o 
  10   0  -8      974.27      931.11     34.86 o 
  12   0  -8     1609.72     1756.21     67.12 o 
  14   0  -8      309.78      332.04     32.13 o 
  16   0  -8      493.16      483.70     54.11 o 
  18   0  -8      876.00      836.70     75.89 o 
  20   0  -8      410.36      369.92     55.17 o 
  22   0  -8       71.99       69.98     25.63 o 
  24   0  -8      607.26      446.58     68.17 o 
   1   1  -8     1317.94     1311.77     16.49 o 
   2   1  -8     3152.46     3231.64     30.70 o 
   3   1  -8     3033.61     3010.60     26.53 o 
   4   1  -8     5012.50     5277.32     39.07 o 
   5   1  -8      768.16      671.78     12.40 o 
   6   1  -8      141.23      107.66      5.32 o 
   7   1  -8      103.53      106.79      6.09 o 
   8   1  -8     2007.66     1944.21     24.36 o 
   9   1  -8     1633.01     1384.58     24.11 o 
  10   1  -8     2824.92     2557.26     31.99 o 
  11   1  -8      497.21      491.97     16.10 o 
  12   1  -8      109.17      114.42      9.88 o 
  13   1  -8      133.91      144.80     12.23 o 
  14   1  -8      933.58      864.90     30.17 o 
  15   1  -8     1199.26     1286.24     38.34 o 
  16   1  -8      458.84      465.71     26.39 o 
  17   1  -8      151.08      115.70     15.23 o 
  18   1  -8      170.04      166.06     17.55 o 
  19   1  -8      322.93      333.57     25.07 o 
  20   1  -8      163.16      143.66     17.20 o 
  21   1  -8       75.37       98.54     15.09 o 
  22   1  -8       17.29        6.66      9.99 o 
  23   1  -8       14.49      -10.18     10.18 o 
  24   1  -8       78.10        9.44     15.04 o 
   0   2  -8     4978.88     4274.97     44.46 o 
   1   2  -8      233.28      202.34      6.34 o 
   2   2  -8      321.83      369.16      9.40 o 
   3   2  -8     2865.76     2604.08     28.28 o 
   4   2  -8     1807.82     1944.87     24.34 o 
   5   2  -8     4006.01     4163.78     29.54 o 
   6   2  -8     1317.07     1048.76     15.85 o 
   7   2  -8     1288.17     1625.40     27.62 o 
   8   2  -8      984.14     1066.33     18.90 o 
   9   2  -8     1349.91     1525.64     23.26 o 
  10   2  -8      236.20      225.86      8.38 o 
  11   2  -8       85.21       78.56      6.98 o 
  12   2  -8      754.66      780.67     26.25 o 
  13   2  -8     2574.11     2441.11     53.13 o 
  14   2  -8       70.31       55.39     10.30 o 
  15   2  -8     1024.87      989.37     33.52 o 
  16   2  -8     1793.78     1801.05     46.60 o 
  17   2  -8      193.10      166.49     16.90 o 
  18   2  -8      472.11      493.66     29.33 o 
  19   2  -8      183.89      169.62     16.35 o 
  20   2  -8      123.04      114.55     19.08 o 
  21   2  -8        0.96        1.39      6.83 o 
  22   2  -8      168.09      227.36     27.91 o 
  23   2  -8      589.49      659.72     41.53 o 
  24   2  -8        3.88      -16.38     16.38 o 
   1   3  -8     6524.51     6054.57     71.35 o 
   2   3  -8     1352.34     1470.90     21.47 o 
   3   3  -8     1419.82     1384.15     18.86 o 
   4   3  -8     1669.25     1628.24     23.77 o 
   5   3  -8     2587.32     2561.01     30.21 o 
   6   3  -8      417.10      390.05     12.38 o 
   7   3  -8     2182.02     2271.13     27.02 o 
   8   3  -8     2463.04     2420.25     29.41 o 
   9   3  -8     1082.26     1357.24     22.15 o 
  10   3  -8        3.73        9.45      3.27 o 
  11   3  -8      880.41      639.13     17.31 o 
  12   3  -8        2.97        0.96      3.50 o 
  13   3  -8     1128.76     1219.94     34.79 o 
  14   3  -8     1522.08     1517.83     27.00 o 
  15   3  -8      192.52      224.74     16.53 o 
  16   3  -8      441.03      436.99     21.62 o 
  17   3  -8      205.66      190.46     15.14 o 
  18   3  -8      140.14      108.00     15.14 o 
  19   3  -8       20.15       18.04      7.31 o 
  20   3  -8       99.68       79.53     13.85 o 
  21   3  -8      227.02      275.16     28.84 o 
  22   3  -8       32.06        9.29      9.78 o 
  23   3  -8       39.35        7.62     13.51 o 
  24   3  -8        6.38      -16.56     16.56 o 
   0   4  -8    11975.67    11403.19    117.10 o 
   1   4  -8      911.74      913.84     27.40 o 
   2   4  -8     5032.19     5165.36     67.82 o 
   3   4  -8      734.50      884.15     16.68 o 
   4   4  -8     4906.12     4635.57     64.86 o 
   5   4  -8       97.08       73.43      5.88 o 
   6   4  -8     1233.61     1016.20     23.12 o 
   7   4  -8      812.81      840.11     20.65 o 
   8   4  -8     1731.30     1663.39     29.64 o 
   9   4  -8      146.76      120.73      8.81 o 
  10   4  -8       37.02       50.18      6.48 o 
  11   4  -8      565.57      556.32     20.41 o 
  12   4  -8     5462.71     5120.75     97.30 o 
  13   4  -8      315.39      326.87     16.84 o 
  14   4  -8      594.25      626.18     34.30 o 
  15   4  -8       29.38       29.42      7.77 o 
  16   4  -8     1303.54     1224.07     31.55 o 
  17   4  -8      148.42      120.81     18.39 o 
  18   4  -8      255.33      285.24     24.04 o 
  19   4  -8      876.71      845.29     42.06 o 
  20   4  -8       58.57       98.87     15.82 o 
  21   4  -8      278.74      272.13     25.77 o 
  22   4  -8      258.60      245.65     24.89 o 
  23   4  -8      238.14      232.97     31.18 o 
   1   5  -8     1387.71     1529.82     34.67 o 
   2   5  -8     2354.42     2480.41     38.38 o 
   3   5  -8     4003.27     3781.75     55.55 o 
   4   5  -8     1929.81     1890.49     29.79 o 
   5   5  -8      161.52      196.01      9.81 o 
   6   5  -8      468.27      503.50     16.07 o 
   7   5  -8      276.15      277.93     14.59 o 
   8   5  -8      331.62      322.71     14.52 o 
   9   5  -8      582.65      542.28     20.08 o 
  10   5  -8      356.97      314.08     16.81 o 
  11   5  -8     1368.28     1318.63     40.69 o 
  12   5  -8      335.48      305.18     18.34 o 
  13   5  -8      302.34      309.91     17.50 o 
  14   5  -8      424.24      469.19     21.61 o 
  15   5  -8       60.66       53.73     10.54 o 
  16   5  -8      220.81      271.72     26.34 o 
  17   5  -8       85.46       51.75     13.73 o 
  18   5  -8       56.17       17.50     10.85 o 
  19   5  -8      121.31      180.90     20.52 o 
  20   5  -8       17.10       11.41      9.15 o 
  21   5  -8       49.01       24.70     10.03 o 
  22   5  -8      106.96       86.85     18.65 o 
  23   5  -8       28.02       27.85     26.06 o 
   0   6  -8      592.08      593.08     31.28 o 
   1   6  -8     1302.48     1146.25     30.51 o 
   2   6  -8      998.39      899.74     39.40 o 
   3   6  -8      534.17      420.47     16.16 o 
   4   6  -8     2086.32     1979.96     26.89 o 
   5   6  -8     1019.73     1092.26     24.87 o 
   6   6  -8      713.54      636.75     21.34 o 
   7   6  -8      591.31      606.37     20.18 o 
   8   6  -8     1221.66     1271.26     35.91 o 
   9   6  -8      326.84      353.96     35.38 o 
  10   6  -8      322.75      338.41     23.44 o 
  11   6  -8     1983.87     1668.54     67.95 o 
  12   6  -8      301.42      317.05     18.07 o 
  13   6  -8     2171.62     2152.45     66.31 o 
  14   6  -8      207.43      179.02     16.69 o 
  15   6  -8      378.66      404.81     31.92 o 
  16   6  -8       79.54       87.68     15.63 o 
  17   6  -8      182.98      233.11     31.13 o 
  18   6  -8      220.76      261.69     28.05 o 
  19   6  -8       36.55       42.85     12.06 o 
  20   6  -8      314.29      410.98     31.88 o 
  21   6  -8      114.19      103.64     25.99 o 
  22   6  -8       65.26       36.20     23.89 o 
   1   7  -8       37.04       32.73      8.77 o 
   2   7  -8      932.41      971.40     29.55 o 
   3   7  -8     4208.10     3843.75     75.35 o 
   4   7  -8      378.25      304.54     12.74 o 
   5   7  -8     1219.49     1055.32     23.41 o 
   6   7  -8     1340.23     1366.61     37.86 o 
   7   7  -8      834.11      935.96     32.86 o 
   8   7  -8     1574.83     1514.79     42.44 o 
   9   7  -8     1623.63     1673.51     45.51 o 
  10   7  -8     2312.54     2353.50     64.35 o 
  11   7  -8      837.63      910.85     46.19 o 
  12   7  -8      210.95      200.75     18.49 o 
  13   7  -8       12.69        9.93     10.70 o 
  14   7  -8      769.52      730.20     44.10 o 
  15   7  -8      213.20      263.52     31.36 o 
  16   7  -8       43.97       27.31     14.85 o 
  17   7  -8      201.53      154.02     31.25 o 
  18   7  -8       39.94       18.17     12.68 o 
  19   7  -8      169.40      206.21     26.28 o 
  20   7  -8       35.20       24.99     12.57 o 
  21   7  -8      195.55      242.75     35.05 o 
   0   8  -8       61.60      105.49     16.51 o 
   1   8  -8     1033.92      980.80     34.14 o 
   2   8  -8       37.24       12.47      6.34 o 
   3   8  -8      437.56      395.29     21.20 o 
   4   8  -8     2769.40     2868.74     42.39 o 
   5   8  -8       96.93      161.04     10.68 o 
   6   8  -8      869.33      884.76     22.74 o 
   7   8  -8      131.77      166.43     16.60 o 
   8   8  -8       10.55       36.95      9.47 o 
   9   8  -8      685.86      709.91     34.42 o 
  10   8  -8      270.06      258.01     21.82 o 
  11   8  -8      219.91      260.49     31.79 o 
  12   8  -8       51.17       39.35     15.39 o 
  13   8  -8      520.79      541.79     45.96 o 
  14   8  -8      260.40      266.03     33.26 o 
  15   8  -8       62.74      106.04     18.89 o 
  16   8  -8        8.73        5.13      9.12 o 
  17   8  -8      276.27      313.72     36.91 o 
  18   8  -8      386.61      433.82     44.73 o 
  19   8  -8      308.22      385.88     42.51 o 
  20   8  -8      135.23      199.62     54.38 o 
   1   9  -8        8.99       13.53      7.80 o 
   2   9  -8      211.26      200.49     18.10 o 
   3   9  -8       50.64       73.05     11.68 o 
   4   9  -8      374.47      334.33     16.72 o 
   5   9  -8      294.89      333.23     17.08 o 
   6   9  -8      538.94      499.56     20.26 o 
   7   9  -8      159.76      199.88     12.34 o 
   8   9  -8      122.31      154.87     17.60 o 
   9   9  -8      231.20      208.73     23.03 o 
  10   9  -8       42.39       28.76     14.72 o 
  11   9  -8      644.07      613.86     39.15 o 
  12   9  -8      453.99      451.30     40.39 o 
  13   9  -8        4.68       13.85     10.70 o 
  14   9  -8      138.03      157.06     26.82 o 
  15   9  -8      198.37      161.00     27.34 o 
  16   9  -8       53.05       -4.11     25.26 o 
  17   9  -8       96.34      119.98     38.68 o 
  18   9  -8      246.28      245.34     35.09 o 
  19   9  -8       80.54       47.82     31.30 o 
   0  10  -8     6842.91     6544.32    152.42 o 
   1  10  -8      469.93      473.98     29.30 o 
   2  10  -8     2814.44     2568.95     66.95 o 
   3  10  -8      611.21      685.94     34.47 o 
   4  10  -8       95.67       72.11     10.06 o 
   5  10  -8      475.08      486.67     30.55 o 
   6  10  -8       91.03       86.98     14.69 o 
   7  10  -8      628.59      565.99     33.24 o 
   8  10  -8       35.51       23.27     16.78 o 
   9  10  -8      832.95      890.48     42.52 o 
  10  10  -8      109.73      147.72     19.17 o 
  11  10  -8      217.80      197.60     23.90 o 
  12  10  -8        9.33        3.35      8.78 o 
  13  10  -8      576.96      579.23     40.91 o 
  14  10  -8       85.97      112.09     20.40 o 
  15  10  -8       97.01       90.30     18.28 o 
  16  10  -8      253.88      221.42     38.78 o 
  17  10  -8      560.04      653.90     59.26 o 
  18  10  -8      134.05      153.31     29.42 o 
   1  11  -8      666.37      754.23     67.71 o 
   2  11  -8       46.96       71.66     21.33 o 
   3  11  -8        1.40      -14.15     14.15 o 
   4  11  -8      474.12      423.91     30.02 o 
   5  11  -8      259.87      245.31     23.28 o 
   6  11  -8        8.96       -4.11      8.11 o 
   7  11  -8       38.79       15.09      7.63 o 
   8  11  -8      115.13       79.89     13.93 o 
   9  11  -8      190.39      173.96     20.38 o 
  10  11  -8      167.68      184.26     23.22 o 
  11  11  -8        9.74        3.81     10.07 o 
  12  11  -8       25.51       26.77     14.42 o 
  13  11  -8      156.40      180.50     24.85 o 
  14  11  -8      126.70      123.56     30.54 o 
  15  11  -8       19.44       -0.93     12.56 o 
  16  11  -8      110.79       88.07     24.15 o 
   0  12  -8     1442.14     1184.50    118.43 o 
   1  12  -8      238.05      312.18     45.77 o 
   2  12  -8      598.74      537.70     57.28 o 
   3  12  -8      179.47      214.55     29.47 o 
   4  12  -8      259.90      286.51     32.99 o 
   5  12  -8      322.59      348.07     28.99 o 
   6  12  -8       62.85       75.66     22.23 o 
   7  12  -8     1765.96     1764.00     64.57 o 
   8  12  -8       39.63       82.01     21.05 o 
   9  12  -8      369.27      381.57     31.14 o 
  10  12  -8      294.94      347.36     29.99 o 
  11  12  -8       65.55      105.01     25.92 o 
  12  12  -8       15.57       38.01     16.83 o 
  13  12  -8       66.95       35.62     16.35 o 
  14  12  -8       10.98        2.25     32.19 o 
   1  13  -8      209.41      206.26     57.71 o 
   2  13  -8      195.18      220.72     31.02 o 
   3  13  -8      395.42      340.66     37.33 o 
   4  13  -8      642.47      680.51     51.73 o 
   5  13  -8       41.96       72.29     20.63 o 
   6  13  -8       23.32        7.85      9.15 o 
   7  13  -8       66.95       71.96     21.33 o 
   8  13  -8      232.06      226.68     46.24 o 
   9  13  -8      108.37       24.21     31.49 o 
  10  13  -8       26.79       19.42     20.99 o 
  11  13  -8       97.91      140.29     29.69 o 
  12  13  -8      109.72      100.80     50.99 o 
   0  14  -8     1710.36     1971.10    163.29 o 
   1  14  -8      194.68      225.33     40.72 o 
   2  14  -8       46.67       68.47     21.13 o 
   3  14  -8       91.65       21.71     20.74 o 
   4  14  -8      144.55      187.10     29.95 o 
   5  14  -8      126.38       84.10     46.96 o 
   6  14  -8       76.70       46.04     56.42 o 
   7  14  -8       18.26       20.24     18.37 o 
   8  14  -8       14.38      -18.71     18.71 o 
   1  15  -8       81.43       40.37     30.82 o 
   2   0  -7    21647.12    20703.66    101.63 o 
   4   0  -7     9025.57     9731.99     63.36 o 
   6   0  -7     9066.47     9840.46     80.11 o 
   8   0  -7     1424.86     1389.93     44.18 o 
  10   0  -7      726.55      912.49     38.60 o 
  12   0  -7     2484.89     2639.03     45.42 o 
  14   0  -7      667.66      778.72     41.49 o 
  16   0  -7      738.67      801.81     46.09 o 
  18   0  -7     1630.27     1663.40     71.58 o 
  20   0  -7      761.02      915.73     57.09 o 
  22   0  -7       67.92       55.86     17.69 o 
  24   0  -7      189.61      154.41     39.09 o 
   0   1  -7      704.44      764.23     15.70 o 
   1   1  -7     3172.02     3137.66     22.76 o 
   2   1  -7       72.15       71.00      4.30 o 
   3   1  -7     5743.86     5726.01     42.18 o 
   4   1  -7     2257.95     2166.10     20.16 o 
   5   1  -7       41.12       67.32      5.83 o 
   6   1  -7     4125.77     4338.90     30.77 o 
   7   1  -7      666.03      746.50     13.62 o 
   8   1  -7     3651.86     3572.58     28.45 o 
   9   1  -7      291.06      433.23     13.61 o 
  10   1  -7     1723.74     1686.74     26.82 o 
  11   1  -7     1880.69     1702.57     27.94 o 
  12   1  -7      386.07      387.45     13.98 o 
  13   1  -7     2182.35     2238.35     46.22 o 
  14   1  -7      932.07      813.07     32.11 o 
  15   1  -7      269.12      264.62     21.75 o 
  16   1  -7      738.13      735.65     36.49 o 
  17   1  -7      938.11      895.27     38.07 o 
  18   1  -7      164.83      182.44     18.24 o 
  19   1  -7      191.42      194.81     19.59 o 
  20   1  -7       76.25       87.02     17.54 o 
  21   1  -7      752.62      793.67     40.97 o 
  22   1  -7      139.87      167.09     17.91 o 
  23   1  -7       75.52       65.20     12.45 o 
  24   1  -7      253.05      264.37     23.29 o 
   1   2  -7      525.52      694.55     11.28 o 
   2   2  -7      783.01      662.31     11.81 o 
   3   2  -7     2680.15     2808.94     23.63 o 
   4   2  -7      351.43      345.83      9.28 o 
   5   2  -7    14782.66    14765.76     71.52 o 
   6   2  -7     1374.35     1151.23     17.47 o 
   7   2  -7      306.14      331.69     10.19 o 
   8   2  -7     1316.57     1557.10     22.18 o 
   9   2  -7     2763.26     2540.55     32.77 o 
  10   2  -7      518.63      610.59     14.07 o 
  11   2  -7     1610.67     1666.25     28.90 o 
  12   2  -7     6148.01     6080.43     63.92 o 
  13   2  -7      284.75      263.03     17.84 o 
  14   2  -7       40.18       57.93      9.49 o 
  15   2  -7       38.31       63.29      9.54 o 
  16   2  -7      274.04      293.95     19.22 o 
  17   2  -7      562.14      581.51     30.71 o 
  18   2  -7      312.51      351.99     22.57 o 
  19   2  -7       27.54       33.89      8.29 o 
  20   2  -7       52.72       40.18      9.98 o 
  21   2  -7      286.48      262.27     21.58 o 
  22   2  -7      218.10      159.95     17.49 o 
  23   2  -7       25.53       23.23      8.79 o 
  24   2  -7       15.53      -12.62     12.62 o 
   0   3  -7     4278.61     4037.85     61.56 o 
   1   3  -7     1708.32     1832.53     36.78 o 
   2   3  -7     5320.81     5544.10     73.40 o 
   3   3  -7      302.28      252.85     10.01 o 
   4   3  -7      363.62      370.98     12.40 o 
   5   3  -7     6323.27     6553.94     50.61 o 
   6   3  -7      660.90      652.28     16.54 o 
   7   3  -7     1452.54     1577.54     23.29 o 
   8   3  -7     3067.67     3178.17     35.67 o 
   9   3  -7     1818.60     1832.89     31.18 o 
  10   3  -7       22.16       42.80      4.53 o 
  11   3  -7      224.93      189.65      9.16 o 
  12   3  -7      891.31      817.05     21.76 o 
  13   3  -7      905.87      948.22     30.47 o 
  14   3  -7       86.71      104.77      8.30 o 
  15   3  -7      743.58      656.72     19.83 o 
  16   3  -7      111.79      120.51     11.63 o 
  17   3  -7      491.01      487.27     23.51 o 
  18   3  -7      173.23      157.09     17.25 o 
  19   3  -7       30.18       10.36      6.89 o 
  20   3  -7      258.91      251.15     23.74 o 
  21   3  -7      249.65      201.03     21.85 o 
  22   3  -7      724.99      834.94     44.27 o 
  23   3  -7      146.43      151.02     20.64 o 
  24   3  -7        6.32        4.42      9.44 o 
   1   4  -7      207.99      353.86     23.06 o 
   2   4  -7    14056.94    13620.00    106.36 o 
   3   4  -7      993.42      918.51     14.25 o 
   4   4  -7     1073.63     1203.45     21.82 o 
   5   4  -7      387.75      422.93     16.82 o 
   6   4  -7     5820.90     5646.33     56.46 o 
   7   4  -7      644.53      645.59     19.52 o 
   8   4  -7     2207.88     2436.23     38.65 o 
   9   4  -7      220.50      251.98     11.81 o 
  10   4  -7     1227.48     1279.52     29.81 o 
  11   4  -7      605.25      558.11     18.97 o 
  12   4  -7      399.37      354.77     17.34 o 
  13   4  -7     1277.86     1294.68     34.86 o 
  14   4  -7      390.11      378.21     23.43 o 
  15   4  -7     1174.31     1125.09     31.55 o 
  16   4  -7      120.83      132.83     11.31 o 
  17   4  -7       36.69       28.11      5.45 o 
  18   4  -7      165.01      119.40     15.95 o 
  19   4  -7      183.73      148.10     18.28 o 
  20   4  -7      304.96      271.61     27.70 o 
  21   4  -7       16.96       24.38      9.99 o 
  22   4  -7       18.16        3.67     14.32 o 
  23   4  -7      143.18      159.77     20.69 o 
  24   4  -7      698.96      847.95     47.30 o 
   0   5  -7     2889.83     2849.19    128.45 o 
   1   5  -7     1336.46     1481.86     38.11 o 
   2   5  -7     1480.05     1644.49     35.78 o 
   3   5  -7     4404.08     4418.40     43.65 o 
   4   5  -7     4598.48     4289.67     48.51 o 
   5   5  -7      936.61     1017.35     23.24 o 
   6   5  -7     6468.14     6462.41     71.92 o 
   7   5  -7      196.09      249.67     14.63 o 
   8   5  -7     1317.84     1185.90     25.70 o 
   9   5  -7     2866.79     3087.08     43.81 o 
  10   5  -7      100.58       98.80      9.61 o 
  11   5  -7      498.44      518.34     21.48 o 
  12   5  -7       75.63       76.74      8.80 o 
  13   5  -7      265.85      243.94     15.38 o 
  14   5  -7        2.21        2.15      4.67 o 
  15   5  -7      311.53      342.64     22.91 o 
  16   5  -7      156.68      134.70     15.56 o 
  17   5  -7      849.47      833.01     33.65 o 
  18   5  -7       55.54       47.83     11.66 o 
  19   5  -7      244.57      255.31     24.07 o 
  20   5  -7      425.37      498.54     33.80 o 
  21   5  -7       50.92       68.57     13.99 o 
  22   5  -7       25.86       11.42     12.85 o 
  23   5  -7        0.97        1.61     23.80 o 
   1   6  -7      788.15      787.91     36.96 o 
   2   6  -7      341.09      401.44     19.02 o 
   3   6  -7     1059.34     1151.47     38.16 o 
   4   6  -7      847.28      684.31     17.20 o 
   5   6  -7      446.89      458.24     13.76 o 
   6   6  -7      340.52      225.51     11.83 o 
   7   6  -7      707.21      783.92     23.10 o 
   8   6  -7      175.28      184.46     13.02 o 
   9   6  -7     1041.10      986.76     38.46 o 
  10   6  -7     1733.51     1632.21     50.20 o 
  11   6  -7      681.62      674.38     24.61 o 
  12   6  -7      908.42      826.44     27.61 o 
  13   6  -7       44.21       19.88      7.27 o 
  14   6  -7     1120.22     1166.90     33.95 o 
  15   6  -7      408.02      402.57     24.89 o 
  16   6  -7        7.10        7.26      8.63 o 
  17   6  -7      786.08      770.71     51.72 o 
  18   6  -7       44.64       39.71     12.59 o 
  19   6  -7       74.67       64.64     13.45 o 
  20   6  -7      513.77      691.53     40.65 o 
  21   6  -7       22.74       11.11      8.74 o 
  22   6  -7      427.97      474.41     35.61 o 
  23   6  -7      355.99      422.16     39.44 o 
   0   7  -7      510.62      506.17     30.64 o 
   1   7  -7      329.52      317.34     18.72 o 
   2   7  -7      176.57      154.49     12.22 o 
   3   7  -7       92.93       69.38      7.58 o 
   4   7  -7     3621.11     3404.54     44.09 o 
   5   7  -7     1478.57     1355.11     25.83 o 
   6   7  -7       96.17       66.05      6.52 o 
   7   7  -7     6441.82     6445.97     97.07 o 
   8   7  -7     2714.49     2671.87     61.10 o 
   9   7  -7      762.77      792.50     38.59 o 
  10   7  -7     1002.69     1044.74     42.80 o 
  11   7  -7      148.73      193.13     21.77 o 
  12   7  -7      542.05      547.17     29.74 o 
  13   7  -7     1609.44     1581.43     60.28 o 
  14   7  -7      102.65       85.30     13.85 o 
  15   7  -7       77.62       58.48     25.62 o 
  16   7  -7      662.74      625.44     41.82 o 
  17   7  -7      115.95       91.76     22.88 o 
  18   7  -7      228.95      240.25     27.44 o 
  19   7  -7      110.89      143.93     42.70 o 
  20   7  -7        3.47        7.40      8.72 o 
  21   7  -7      227.20      240.87     25.84 o 
  22   7  -7      443.38      431.46     40.09 o 
   1   8  -7      685.68      681.10     26.13 o 
   2   8  -7      506.74      523.76     23.14 o 
   3   8  -7      912.00      893.47     26.95 o 
   4   8  -7      164.58      195.44     12.35 o 
   5   8  -7      185.18      196.12     13.06 o 
   6   8  -7      658.87      599.05     21.31 o 
   7   8  -7      317.82      364.81     16.89 o 
   8   8  -7     5579.64     5492.04     94.38 o 
   9   8  -7      379.35      435.64     34.11 o 
  10   8  -7      513.12      500.08     29.87 o 
  11   8  -7      710.56      724.16     50.86 o 
  12   8  -7      300.98      270.73     37.91 o 
  13   8  -7       88.12      100.10     15.96 o 
  14   8  -7      998.75     1067.67     64.80 o 
  15   8  -7      172.50      163.53     26.68 o 
  16   8  -7      155.20      174.41     28.70 o 
  17   8  -7        8.23       -6.70     11.47 o 
  18   8  -7       10.11       -4.98     20.60 o 
  19   8  -7      603.28      511.11     50.45 o 
  20   8  -7       42.20       22.99     15.59 o 
  21   8  -7       54.07       47.30     19.94 o 
   0   9  -7      669.51      696.81     39.77 o 
   1   9  -7      771.81      711.65     30.72 o 
   2   9  -7       54.57       35.87      8.24 o 
   3   9  -7      480.18      421.10     20.59 o 
   4   9  -7     2947.63     2780.86     48.44 o 
   5   9  -7       89.69      114.60     10.30 o 
   6   9  -7      727.83      748.63     26.20 o 
   7   9  -7      418.20      491.88     22.21 o 
   8   9  -7      855.15      901.42     40.89 o 
   9   9  -7      522.35      527.73     31.74 o 
  10   9  -7      490.11      464.47     30.33 o 
  11   9  -7      180.86      223.83     24.54 o 
  12   9  -7      464.85      435.47     34.28 o 
  13   9  -7      231.60      243.90     32.13 o 
  14   9  -7      710.11      815.00     59.43 o 
  15   9  -7      276.41      254.87     34.61 o 
  16   9  -7       94.47       71.53     21.20 o 
  17   9  -7      189.00      188.58     30.54 o 
  18   9  -7       71.42       74.28     19.53 o 
  19   9  -7       31.85       36.67     17.83 o 
  20   9  -7       44.20       13.56     21.03 o 
   1  10  -7      460.39      463.89     29.20 o 
   2  10  -7       26.59       11.46      7.26 o 
   3  10  -7      334.30      370.71     20.65 o 
   4  10  -7      859.26      829.45     31.42 o 
   5  10  -7      683.94      718.99     27.95 o 
   6  10  -7      210.09      194.91     14.71 o 
   7  10  -7       56.22       53.96     11.89 o 
   8  10  -7     1846.80     1939.54     62.44 o 
   9  10  -7      248.73      232.23     22.58 o 
  10  10  -7       33.08       15.75      9.08 o 
  11  10  -7       86.10      151.67     20.79 o 
  12  10  -7      560.22      497.59     43.83 o 
  13  10  -7       70.75       89.51     20.05 o 
  14  10  -7       46.34       51.11     14.67 o 
  15  10  -7       43.15        9.06     13.37 o 
  16  10  -7      148.14      158.03     64.75 o 
  17  10  -7      127.88      132.44     31.88 o 
  18  10  -7      693.17      784.29     64.17 o 
   0  11  -7      950.71      949.30     61.55 o 
   1  11  -7      918.82      872.49     41.50 o 
   2  11  -7      512.41      479.39     41.02 o 
   3  11  -7      264.64      327.83     25.16 o 
   4  11  -7      654.77      763.74     40.40 o 
   5  11  -7      853.66      916.23     44.54 o 
   6  11  -7       28.49       19.71      9.54 o 
   7  11  -7       19.31       18.31     10.65 o 
   8  11  -7      197.18      179.01     20.30 o 
   9  11  -7       85.43       65.26     13.17 o 
  10  11  -7      430.43      487.17     38.47 o 
  11  11  -7      514.23      569.14     41.78 o 
  12  11  -7       61.34       33.18     27.70 o 
  13  11  -7       35.60       41.01     13.89 o 
  14  11  -7       67.91       56.54     17.95 o 
  15  11  -7      376.51      446.37     39.33 o 
  16  11  -7       64.92      115.53     22.77 o 
  17  11  -7      232.66      250.97     38.78 o 
   1  12  -7       32.96       26.19     19.35 o 
   2  12  -7      160.78      151.45     34.18 o 
   3  12  -7     1477.66     1415.43     70.96 o 
   4  12  -7       49.33       55.09     13.67 o 
   5  12  -7       19.59       26.24      9.85 o 
   6  12  -7      144.05      151.79     20.21 o 
   7  12  -7       36.62       44.37     13.31 o 
   8  12  -7       53.24       56.00     16.99 o 
   9  12  -7      427.27      487.27     34.69 o 
  10  12  -7       35.99       66.70     31.10 o 
  11  12  -7      616.77      602.74     44.42 o 
  12  12  -7      131.63      127.84     34.08 o 
  13  12  -7        6.18        9.89     11.69 o 
  14  12  -7      156.64      140.31     24.11 o 
  15  12  -7      177.21      192.26     33.89 o 
   0  13  -7       68.24       45.02     26.73 o 
   1  13  -7      422.31      402.76     50.94 o 
   2  13  -7      954.70     1006.94     78.45 o 
   3  13  -7       37.89       22.68     14.40 o 
   4  13  -7        0.50        0.42      9.29 o 
   5  13  -7       17.55       18.16     10.35 o 
   6  13  -7       38.29       14.87     13.51 o 
   7  13  -7      330.44      295.26     28.72 o 
   8  13  -7      277.09      273.37     27.47 o 
   9  13  -7      219.45      274.08     27.05 o 
  10  13  -7      208.36      179.24     24.81 o 
  11  13  -7      660.94      723.03     64.93 o 
  12  13  -7      198.75      183.96     33.31 o 
  13  13  -7       35.46       77.44     24.47 o 
   1  14  -7       22.74       29.26     21.86 o 
   2  14  -7       39.67       48.70     15.70 o 
   3  14  -7        8.87       10.97     16.14 o 
   4  14  -7      183.80      218.17     31.22 o 
   5  14  -7       23.40       17.91     10.91 o 
   6  14  -7        0.99       -2.44     10.64 o 
   7  14  -7      239.99      211.50     31.20 o 
   8  14  -7      109.10      152.44     32.42 o 
   9  14  -7      221.09      308.03     43.47 o 
  10  14  -7      108.59      137.24     42.07 o 
   1  15  -7      664.05      730.37     97.29 o 
   2  15  -7      220.24      195.77     51.82 o 
   3  15  -7      123.91      150.29     47.02 o 
   4  15  -7       45.82       38.94     31.76 o 
   5  15  -7      121.67       86.72     39.01 o 
   0   0  -6     4083.60     4376.26     47.41 o 
   2   0  -6    11848.37    11581.53     77.99 o 
   4   0  -6     7484.30     7158.46     48.85 o 
   6   0  -6      698.83      512.60     19.30 o 
   8   0  -6     3664.20     3618.05     52.22 o 
  10   0  -6      958.68      892.76     28.23 o 
  12   0  -6      821.95      889.29     28.18 o 
  14   0  -6      599.45      463.93     32.42 o 
  16   0  -6       54.25       49.36     19.50 o 
  18   0  -6     1522.66     1554.05     69.75 o 
  20   0  -6      128.10      123.59     24.29 o 
  22   0  -6       76.39       40.65     14.80 o 
  24   0  -6      167.36      156.11     28.48 o 
   1   1  -6       83.34       70.41      4.33 o 
   2   1  -6     4910.80     4806.39     34.26 o 
   3   1  -6     1007.21     1041.41     13.75 o 
   4   1  -6      262.69      277.83      7.95 o 
   5   1  -6     1350.07     1368.98     14.98 o 
   6   1  -6      479.33      576.15     13.66 o 
   7   1  -6      184.66      279.67     10.29 o 
   8   1  -6      751.54      851.93     17.72 o 
   9   1  -6     3724.83     3442.91     45.05 o 
  10   1  -6     3946.02     3926.49     46.23 o 
  11   1  -6     1540.19     1677.29     30.00 o 
  12   1  -6     2192.39     1936.49     31.55 o 
  13   1  -6      617.17      652.16     22.86 o 
  14   1  -6     1478.09     1363.94     39.33 o 
  15   1  -6     1358.23     1370.68     41.09 o 
  16   1  -6       11.85       14.30     10.06 o 
  17   1  -6     1745.30     1656.26     49.12 o 
  18   1  -6       82.48      101.66     13.39 o 
  19   1  -6      196.85      209.78     19.56 o 
  20   1  -6      236.69      207.80     23.06 o 
  21   1  -6      103.76      117.80     18.00 o 
  22   1  -6        4.40       16.93      8.83 o 
  23   1  -6      494.36      454.31     29.62 o 
  24   1  -6      137.21      154.38     17.74 o 
  25   1  -6      127.89      136.37     18.21 o 
   0   2  -6     5808.01     5083.75     43.01 o 
   1   2  -6     2503.80     2360.87     21.70 o 
   2   2  -6      546.01      398.82      9.76 o 
   3   2  -6     2458.68     2346.94     20.77 o 
   4   2  -6     8248.18     8015.02     44.01 o 
   5   2  -6     4405.94     4535.61     33.19 o 
   6   2  -6     3860.80     3852.91     32.94 o 
   7   2  -6     4490.71     4211.44     37.06 o 
   8   2  -6     1560.84     1605.02     25.43 o 
   9   2  -6     1347.72     1226.51     20.06 o 
  10   2  -6     3659.61     3841.03     34.96 o 
  11   2  -6      257.48      370.17     11.18 o 
  12   2  -6     2854.37     3134.23     34.70 o 
  13   2  -6      658.64      620.35     17.32 o 
  14   2  -6      347.40      388.76     22.63 o 
  15   2  -6     5185.14     5277.87     85.48 o 
  16   2  -6       15.30       34.72      9.12 o 
  17   2  -6      431.94      494.75     28.62 o 
  18   2  -6     1650.98     1516.82     46.28 o 
  19   2  -6      185.89      166.91     16.52 o 
  20   2  -6      118.65      118.09     14.49 o 
  21   2  -6       35.23       39.86      9.01 o 
  22   2  -6      214.50      240.08     21.32 o 
  23   2  -6       24.38       14.73      8.99 o 
  24   2  -6      118.84      120.71     18.20 o 
  25   2  -6       95.97       72.62     13.96 o 
   1   3  -6       85.62       88.33      7.15 o 
   2   3  -6     2742.62     2369.14     31.03 o 
   3   3  -6     2238.32     2064.07     27.89 o 
   4   3  -6      191.24      151.94      8.33 o 
   5   3  -6     1708.68     2162.84     31.15 o 
   6   3  -6     4952.57     5072.65     59.68 o 
   7   3  -6     1291.75     1332.52     25.92 o 
   8   3  -6      203.61      125.92      7.53 o 
   9   3  -6      516.84      548.55     18.55 o 
  10   3  -6      510.56      432.89     13.36 o 
  11   3  -6      454.04      432.27     13.29 o 
  12   3  -6      732.37      752.25     21.40 o 
  13   3  -6      400.82      351.04     15.44 o 
  14   3  -6     2105.25     2121.03     37.32 o 
  15   3  -6      435.21      395.93     16.87 o 
  16   3  -6      198.63      172.46     11.70 o 
  17   3  -6       36.78       27.21      6.31 o 
  18   3  -6      329.31      341.34     26.67 o 
  19   3  -6      220.77      208.75     20.67 o 
  20   3  -6       63.82       69.08     12.58 o 
  21   3  -6      440.68      423.94     30.77 o 
  22   3  -6       10.48       12.99     10.65 o 
  23   3  -6       57.20       74.35     14.88 o 
  24   3  -6      308.46      272.00     26.93 o 
   0   4  -6     6528.98     6229.96     93.32 o 
   1   4  -6      145.75      145.32     10.93 o 
   2   4  -6     2101.09     2718.70     29.94 o 
   3   4  -6     1740.05     1593.05     25.34 o 
   4   4  -6     5492.38     5959.70     55.87 o 
   5   4  -6     6072.90     6498.33     64.54 o 
   6   4  -6     1570.86     1549.38     28.91 o 
   7   4  -6       36.14       46.65      6.28 o 
   8   4  -6     2145.89     2380.52     47.32 o 
   9   4  -6       21.27        8.73      3.98 o 
  10   4  -6     1911.76     1965.86     32.31 o 
  11   4  -6     1107.54     1196.75     27.16 o 
  12   4  -6     1446.44     1334.77     32.89 o 
  13   4  -6      215.15      204.62     13.34 o 
  14   4  -6      517.58      567.37     27.83 o 
  15   4  -6      911.98      924.07     29.20 o 
  16   4  -6       46.82       68.44      8.52 o 
  17   4  -6      223.42      215.63     13.82 o 
  18   4  -6      206.53      222.93     18.27 o 
  19   4  -6        5.51        1.40      7.46 o 
  20   4  -6      629.73      665.96     37.65 o 
  21   4  -6       49.59       39.02     10.81 o 
  22   4  -6      221.64      268.77     25.62 o 
  23   4  -6       20.57        7.56     10.84 o 
  24   4  -6      546.50      648.77     41.95 o 
   1   5  -6     2197.76     1928.69     39.60 o 
   2   5  -6     1184.88     1157.56     23.81 o 
   3   5  -6     5337.23     4855.04     47.87 o 
   4   5  -6     3589.69     3422.84     51.53 o 
   5   5  -6      339.71      306.25     13.01 o 
   6   5  -6     1109.91      897.42     26.62 o 
   7   5  -6      108.50       80.10     12.48 o 
   8   5  -6      418.71      447.61     16.82 o 
   9   5  -6      240.80      224.86     11.61 o 
  10   5  -6      385.23      362.30     16.02 o 
  11   5  -6      207.32      231.72     13.49 o 
  12   5  -6      318.54      364.48     17.92 o 
  13   5  -6     1095.39     1094.54     39.50 o 
  14   5  -6       40.41       40.00      8.57 o 
  15   5  -6      151.91      131.50     15.97 o 
  16   5  -6       28.26       17.14      7.67 o 
  17   5  -6      754.93      665.66     30.74 o 
  18   5  -6      105.91      119.21     12.81 o 
  19   5  -6      176.99      198.97     21.43 o 
  20   5  -6       93.51       61.09     14.16 o 
  21   5  -6      109.15      106.78     17.02 o 
  22   5  -6       67.58       71.66     16.87 o 
  23   5  -6      487.82      454.91     34.45 o 
  24   5  -6      355.65      434.17     39.76 o 
   0   6  -6     2612.62     2743.62     76.83 o 
   1   6  -6      822.47      801.55     26.51 o 
   2   6  -6     1018.03     1072.25     26.35 o 
   3   6  -6      427.64      499.57     21.23 o 
   4   6  -6     5704.89     5959.60     64.07 o 
   5   6  -6       63.28       34.86      7.10 o 
   6   6  -6      252.80      314.15     11.97 o 
   7   6  -6     1013.95     1219.14     33.68 o 
   8   6  -6     1092.23     1094.97     30.26 o 
   9   6  -6     2233.05     2193.58     47.07 o 
  10   6  -6     4300.81     4196.27    116.16 o 
  11   6  -6     1342.29     1217.60     33.95 o 
  12   6  -6      780.09      758.40     40.05 o 
  13   6  -6      224.91      175.47     12.59 o 
  14   6  -6       70.68       86.42      9.44 o 
  15   6  -6     1465.71     1674.60     42.00 o 
  16   6  -6      460.36      428.73     37.60 o 
  17   6  -6      294.54      328.48     30.91 o 
  18   6  -6      337.52      398.40     28.72 o 
  19   6  -6      150.39      169.52     20.39 o 
  20   6  -6      183.76      171.26     27.10 o 
  21   6  -6      122.63      119.19     18.25 o 
  22   6  -6       69.83       49.39     14.88 o 
  23   6  -6       81.93       79.32     18.87 o 
   1   7  -6      122.89       99.65     11.93 o 
   2   7  -6      704.69      650.31     22.61 o 
   3   7  -6     1318.69     1431.40     31.29 o 
   4   7  -6     1379.80     1389.47     28.82 o 
   5   7  -6     3836.73     3890.34     73.88 o 
   6   7  -6     1962.85     1878.74     31.16 o 
   7   7  -6     2990.51     3091.03     47.13 o 
   8   7  -6     2406.34     2612.22     78.89 o 
   9   7  -6     2967.93     3002.76     80.26 o 
  10   7  -6      778.17      808.74     42.25 o 
  11   7  -6     1468.48     1404.94     51.99 o 
  12   7  -6      992.86      952.70     39.35 o 
  13   7  -6        9.97       14.70      7.99 o 
  14   7  -6       49.66       60.51     10.70 o 
  15   7  -6        5.47       17.38     12.32 o 
  16   7  -6       81.12      131.23     20.24 o 
  17   7  -6      609.03      680.58     44.62 o 
  18   7  -6      302.66      307.45     30.81 o 
  19   7  -6      187.94      190.67     25.75 o 
  20   7  -6       50.15       43.57     17.88 o 
  21   7  -6       69.25       18.46     11.61 o 
  22   7  -6       94.58      139.53     41.53 o 
   0   8  -6      100.95      107.92     19.46 o 
   1   8  -6     3982.85     4025.31     67.54 o 
   2   8  -6      909.86      858.22     27.77 o 
   3   8  -6     1219.85     1094.65     33.81 o 
   4   8  -6      398.22      351.94     19.15 o 
   5   8  -6      131.46      130.92     11.18 o 
   6   8  -6      232.26      154.70     11.85 o 
   7   8  -6     1598.39     1417.05     33.91 o 
   8   8  -6      137.47      152.40     17.01 o 
   9   8  -6     1196.81     1064.22     42.73 o 
  10   8  -6     2779.52     2756.64     97.70 o 
  11   8  -6      157.76      150.17     26.98 o 
  12   8  -6       31.21       12.57     11.78 o 
  13   8  -6      464.04      376.02     29.54 o 
  14   8  -6       46.24       74.03     18.35 o 
  15   8  -6      459.05      449.19     43.11 o 
  16   8  -6       56.44       68.40     19.31 o 
  17   8  -6      270.22      278.60     36.39 o 
  18   8  -6      210.69      196.84     56.20 o 
  19   8  -6      220.47      223.93     33.31 o 
  20   8  -6      280.95      300.80     32.10 o 
  21   8  -6       65.00       60.11     28.14 o 
   1   9  -6      333.32      285.53     17.71 o 
   2   9  -6      102.70      108.20     11.52 o 
   3   9  -6     1542.36     1445.30     38.31 o 
   4   9  -6      872.53      879.72     29.56 o 
   5   9  -6     4939.50     4683.78     74.16 o 
   6   9  -6      952.10      994.89     33.62 o 
   7   9  -6     1574.75     1621.04     42.22 o 
   8   9  -6     1702.82     1829.61     44.31 o 
   9   9  -6      105.71      142.94     17.44 o 
  10   9  -6      829.28      768.86     80.71 o 
  11   9  -6      226.48      288.59     28.17 o 
  12   9  -6      572.08      543.48     47.19 o 
  13   9  -6       20.28        7.79     12.24 o 
  14   9  -6      308.08      307.10     36.93 o 
  15   9  -6      149.48       97.09     55.90 o 
  16   9  -6      245.29      255.12     34.87 o 
  17   9  -6       75.15       64.07     41.41 o 
  18   9  -6        8.94       -5.09     11.78 o 
  19   9  -6      314.16      374.12     45.02 o 
  20   9  -6       20.92       19.27     15.77 o 
   0  10  -6     1185.14     1062.23     56.69 o 
   1  10  -6       57.13       51.12      8.74 o 
   2  10  -6      444.45      419.01     22.11 o 
   3  10  -6      897.13      871.42     31.24 o 
   4  10  -6     1805.85     1783.48     44.67 o 
   5  10  -6      740.58      723.29     31.09 o 
   6  10  -6      426.49      384.73     22.50 o 
   7  10  -6      176.84      177.73     15.56 o 
   8  10  -6     1767.40     1741.22     46.46 o 
   9  10  -6      275.36      338.07     35.49 o 
  10  10  -6      120.78      149.21     34.34 o 
  11  10  -6      223.04      215.11     25.49 o 
  12  10  -6      204.05      264.77     28.00 o 
  13  10  -6       33.88       25.63     11.78 o 
  14  10  -6       75.38       96.64     23.24 o 
  15  10  -6      193.65      216.70     32.85 o 
  16  10  -6      151.26      194.23     33.08 o 
  17  10  -6      122.59      178.45     31.15 o 
  18  10  -6      622.15      544.91     53.90 o 
  19  10  -6       27.32       73.79     24.61 o 
   1  11  -6       91.16      105.96     14.52 o 
   2  11  -6     1356.78     1372.87     45.38 o 
   3  11  -6      239.71      285.06     20.86 o 
   4  11  -6      172.77      203.71     16.28 o 
   5  11  -6       72.66       44.37      8.92 o 
   6  11  -6      232.94      208.04     19.34 o 
   7  11  -6      106.89       69.37     12.86 o 
   8  11  -6      540.07      581.60     36.38 o 
   9  11  -6      244.82      192.48     22.12 o 
  10  11  -6       47.83       42.47     13.79 o 
  11  11  -6      364.75      442.13     37.39 o 
  12  11  -6       89.34       92.19     19.40 o 
  13  11  -6       62.05       13.46     12.63 o 
  14  11  -6       12.11       11.53     11.78 o 
  15  11  -6      229.39      228.44     27.93 o 
  16  11  -6      151.47      169.33     24.65 o 
  17  11  -6      405.81      480.72     51.30 o 
  18  11  -6       17.46       18.11     15.15 o 
   0  12  -6      434.75      645.43     83.98 o 
   1  12  -6      599.60      461.36     52.83 o 
   2  12  -6      280.38      324.70     43.32 o 
   3  12  -6      435.75      435.59     38.44 o 
   4  12  -6       18.40        7.60     10.15 o 
   5  12  -6     1483.02     1560.21     60.91 o 
   6  12  -6      124.30       93.60     21.11 o 
   7  12  -6       65.26       87.66     17.60 o 
   8  12  -6      149.37      167.92     21.16 o 
   9  12  -6       17.55       -7.96     11.42 o 
  10  12  -6      298.16      270.50     35.15 o 
  11  12  -6       47.07       82.97     19.18 o 
  12  12  -6      145.39      107.73     21.23 o 
  13  12  -6      538.75      669.97     55.65 o 
  14  12  -6      142.24      150.46     24.62 o 
  15  12  -6      200.87      286.05     33.08 o 
  16  12  -6      103.86      162.21     32.78 o 
   1  13  -6       71.26       60.38     22.70 o 
   2  13  -6      274.07      398.55     49.50 o 
   3  13  -6      169.41      200.04     24.39 o 
   4  13  -6      108.46       77.62     14.71 o 
   5  13  -6       40.89       70.66     15.34 o 
   6  13  -6      103.50      136.08     19.57 o 
   7  13  -6       62.63       67.19     15.22 o 
   8  13  -6      211.75      193.09     22.71 o 
   9  13  -6      209.03      230.53     28.77 o 
  10  13  -6       10.02       -0.61     20.11 o 
  11  13  -6       51.57       38.30     15.27 o 
  12  13  -6      250.26      260.27     31.42 o 
  13  13  -6       39.56       46.56     27.02 o 
  14  13  -6        5.08        0.73     20.65 o 
   0  14  -6      166.80      227.41     55.86 o 
   1  14  -6      312.97      291.13     67.16 o 
   2  14  -6       39.48       45.53     18.73 o 
   3  14  -6       91.30       77.43     20.23 o 
   4  14  -6       70.36       72.51     22.84 o 
   5  14  -6      152.03      156.41     25.00 o 
   6  14  -6      369.97      408.10     34.76 o 
   7  14  -6      382.30      371.25     34.84 o 
   8  14  -6      196.47      168.50     25.70 o 
   9  14  -6      316.22      261.23     32.17 o 
  10  14  -6       24.53       21.16     12.96 o 
  11  14  -6      185.22      226.50     30.33 o 
   1  15  -6       21.50       11.15     14.23 o 
   2  15  -6       81.65      116.26     31.38 o 
   3  15  -6       92.77       86.27     22.80 o 
   4  15  -6      162.90      128.51     33.34 o 
   5  15  -6      128.79      147.64     30.61 o 
   6  15  -6      307.57      265.49     32.73 o 
   2   0  -5     4187.74     4457.27     44.31 o 
   4   0  -5     9937.08     9030.16     71.33 o 
   6   0  -5     3030.41     3381.70     43.57 o 
   8   0  -5      751.35      807.32     27.57 o 
  10   0  -5      338.10      369.80     18.25 o 
  12   0  -5     3138.46     3615.67     62.46 o 
  14   0  -5     2067.56     2403.87     86.22 o 
  16   0  -5      101.94      115.80     18.25 o 
  18   0  -5     5463.51     5164.44    128.41 o 
  20   0  -5      177.21      226.50     29.09 o 
  22   0  -5      822.85     1031.47     66.07 o 
  24   0  -5      394.05      376.06     34.98 o 
   0   1  -5     6865.70     6516.80     42.31 o 
   1   1  -5     3377.93     3309.77     23.52 o 
   2   1  -5      394.98      305.51      7.94 o 
   3   1  -5      533.45      502.98     10.59 o 
   4   1  -5      660.88      669.65      9.87 o 
   5   1  -5     8636.25     8153.97     46.92 o 
   6   1  -5      206.73      205.32      7.19 o 
   7   1  -5     3456.92     4040.20     30.17 o 
   8   1  -5     6080.11     6122.64     62.37 o 
   9   1  -5     4964.87     4880.22     51.83 o 
  10   1  -5     1212.08     1301.10     25.75 o 
  11   1  -5       68.61       35.15      4.76 o 
  12   1  -5      926.27     1008.08     21.20 o 
  13   1  -5      241.66      204.57     10.05 o 
  14   1  -5     3135.79     3240.16     55.53 o 
  15   1  -5       98.07       82.24      9.48 o 
  16   1  -5     1203.10     1289.49     42.18 o 
  17   1  -5      284.25      375.69     24.02 o 
  18   1  -5      159.87      159.72     16.15 o 
  19   1  -5      205.07      275.19     22.45 o 
  20   1  -5      601.79      631.05     37.59 o 
  21   1  -5      537.74      577.98     30.27 o 
  22   1  -5      160.78      155.81     16.55 o 
  23   1  -5       26.29       23.05      9.43 o 
  24   1  -5      123.40      130.78     17.11 o 
  25   1  -5      203.13      233.17     22.42 o 
   1   2  -5      210.28      203.28      7.11 o 
   2   2  -5     1822.19     1917.42     19.38 o 
   3   2  -5     2045.44     1677.40     19.39 o 
   4   2  -5       88.33       98.44      4.65 o 
   5   2  -5     2329.63     2652.39     25.57 o 
   6   2  -5     4659.44     4458.61     36.89 o 
   7   2  -5     3282.12     3278.97     33.70 o 
   8   2  -5     3112.78     3336.40     31.93 o 
   9   2  -5      658.82      586.54     13.93 o 
  10   2  -5      638.67      775.42     20.94 o 
  11   2  -5     2693.01     2449.64     31.94 o 
  12   2  -5     1064.27     1236.44     22.59 o 
  13   2  -5     1310.00     1347.09     25.38 o 
  14   2  -5     2901.50     2762.06     41.28 o 
  15   2  -5      526.47      510.16     27.10 o 
  16   2  -5      407.10      429.78     23.26 o 
  17   2  -5      216.13      172.59     15.33 o 
  18   2  -5      424.02      433.22     24.88 o 
  19   2  -5      107.28       87.31     11.80 o 
  20   2  -5      321.24      284.91     21.79 o 
  21   2  -5       51.85       62.17     11.08 o 
  22   2  -5       60.49       62.66     11.23 o 
  23   2  -5       19.24       23.99      9.49 o 
  24   2  -5       28.89       24.18     10.10 o 
  25   2  -5       84.72      106.23     17.31 o 
   0   3  -5     9151.18    10266.90    126.82 o 
   1   3  -5     4487.22     4489.81     49.08 o 
   2   3  -5     1365.21     1349.73     20.30 o 
   3   3  -5     2575.70     2715.74     33.77 o 
   4   3  -5     1722.40     1803.64     27.11 o 
   5   3  -5     2992.84     3009.66     35.75 o 
   6   3  -5     4046.87     3931.89     41.96 o 
   7   3  -5     3596.79     3657.91     43.06 o 
   8   3  -5     1201.81     1302.47     29.77 o 
   9   3  -5      280.06      263.11     10.58 o 
  10   3  -5      763.19      790.71     18.71 o 
  11   3  -5      604.07      533.04     15.24 o 
  12   3  -5      358.81      300.99     13.83 o 
  13   3  -5      758.66      657.19     21.15 o 
  14   3  -5     1447.68     1427.99     32.09 o 
  15   3  -5     1128.19     1050.86     34.48 o 
  16   3  -5     1989.69     1802.88     38.24 o 
  17   3  -5       91.48       91.28      9.46 o 
  18   3  -5      761.10      797.23     38.27 o 
  19   3  -5      547.36      497.93     31.25 o 
  20   3  -5      139.75      129.59     17.23 o 
  21   3  -5      363.02      417.11     30.22 o 
  22   3  -5      206.46      251.78     24.39 o 
  23   3  -5       91.20      108.79     17.09 o 
  24   3  -5       28.47       39.94     16.57 o 
  25   3  -5      186.14      117.59     21.30 o 
   1   4  -5     1891.59     2276.35     28.73 o 
   2   4  -5     3087.24     2552.72     30.18 o 
   3   4  -5      471.45      381.24     11.32 o 
   4   4  -5      832.35      759.69     20.10 o 
   5   4  -5     2972.60     2742.69     44.58 o 
   6   4  -5     5931.96     5912.81     54.16 o 
   7   4  -5     1053.35     1031.40     23.21 o 
   8   4  -5      499.61      517.74     17.08 o 
   9   4  -5      105.04      147.61      9.64 o 
  10   4  -5     3904.09     3654.12     74.61 o 
  11   4  -5       33.99       20.17      4.34 o 
  12   4  -5      107.20      123.05     11.58 o 
  13   4  -5      120.52      125.98     13.11 o 
  14   4  -5     2647.50     2524.44     70.64 o 
  15   4  -5       78.27       65.83     10.02 o 
  16   4  -5      549.62      505.94     23.49 o 
  17   4  -5       59.53       64.95     13.06 o 
  18   4  -5      690.50      675.97     28.05 o 
  19   4  -5      177.87      159.28     15.29 o 
  20   4  -5      206.82      219.85     22.02 o 
  21   4  -5      252.55      236.77     23.64 o 
  22   4  -5       30.53       44.47     11.78 o 
  23   4  -5      137.85      188.09     22.53 o 
  24   4  -5       19.47       19.46     10.45 o 
   0   5  -5     3765.42     3891.75     68.83 o 
   1   5  -5      364.02      391.38     13.26 o 
   2   5  -5      418.05      492.15     15.87 o 
   3   5  -5     2681.36     2690.90     38.35 o 
   4   5  -5     1020.10     1092.55     29.83 o 
   5   5  -5     2773.67     2536.96     31.77 o 
   6   5  -5       30.77       34.41      6.03 o 
   7   5  -5     1170.86     1272.23     32.02 o 
   8   5  -5        4.25       10.52      4.73 o 
   9   5  -5       25.08       30.71      5.72 o 
  10   5  -5      492.24      480.45     16.10 o 
  11   5  -5     1975.71     1969.11     38.81 o 
  12   5  -5      684.18      695.96     24.30 o 
  13   5  -5      285.68      198.33     18.92 o 
  14   5  -5      570.37      568.90     29.57 o 
  15   5  -5      743.42      793.93     33.08 o 
  16   5  -5      873.50      794.00     28.70 o 
  17   5  -5      478.14      425.98     23.54 o 
  18   5  -5      153.63      188.47     16.01 o 
  19   5  -5      359.40      358.99     22.20 o 
  20   5  -5      342.69      307.77     27.30 o 
  21   5  -5       12.95        2.13     13.56 o 
  22   5  -5        8.61       32.20     11.88 o 
  23   5  -5      193.56      199.09     22.97 o 
  24   5  -5        1.71      -10.23     10.23 o 
   1   6  -5     3509.00     3422.95     60.76 o 
   2   6  -5     1882.94     1604.69     30.61 o 
   3   6  -5    10459.28    10338.10     77.08 o 
   4   6  -5     2245.85     2351.79     34.36 o 
   5   6  -5      279.72      366.57     14.37 o 
   6   6  -5     2556.26     2340.31     36.35 o 
   7   6  -5      999.56     1079.63     31.45 o 
   8   6  -5      588.66      713.32     24.41 o 
   9   6  -5     1790.48     1801.16     42.07 o 
  10   6  -5     1230.44     1130.42     39.02 o 
  11   6  -5     1117.84     1103.57     31.15 o 
  12   6  -5     3170.96     2886.65     46.09 o 
  13   6  -5     1713.60     1699.98     37.36 o 
  14   6  -5     1073.99     1001.84     32.56 o 
  15   6  -5      795.67      884.03     33.42 o 
  16   6  -5       90.17      142.00     20.36 o 
  17   6  -5      169.65      187.65     23.22 o 
  18   6  -5       88.23       95.53     12.39 o 
  19   6  -5      172.57      231.23     18.86 o 
  20   6  -5       95.38       85.31     28.21 o 
  21   6  -5       88.20       93.50     16.54 o 
  22   6  -5       76.24      129.44     19.05 o 
  23   6  -5       87.49       90.98     16.34 o 
   0   7  -5     1209.59      939.14     47.69 o 
   1   7  -5       92.88       62.89     11.37 o 
   2   7  -5     2318.82     2155.71     46.55 o 
   3   7  -5      687.44      697.49     21.95 o 
   4   7  -5      768.64      835.32     22.54 o 
   5   7  -5      483.50      511.01     18.65 o 
   6   7  -5     1723.11     1737.75     38.85 o 
   7   7  -5      768.56      765.80     21.56 o 
   8   7  -5     1375.51     1465.32     42.67 o 
   9   7  -5      449.81      451.85     31.79 o 
  10   7  -5       12.59       15.04      7.94 o 
  11   7  -5      618.05      627.71     35.29 o 
  12   7  -5        0.44        6.89      8.12 o 
  13   7  -5     2934.80     2734.54     74.47 o 
  14   7  -5        8.53       10.82      6.93 o 
  15   7  -5      647.65      649.09     37.32 o 
  16   7  -5      170.22      161.07     29.76 o 
  17   7  -5       33.20       11.66     14.72 o 
  18   7  -5       22.95       -3.04     13.52 o 
  19   7  -5        8.63        3.50      8.21 o 
  20   7  -5      105.60       80.15     17.34 o 
  21   7  -5       60.15       86.32     17.18 o 
  22   7  -5       56.30       79.99     23.92 o 
  23   7  -5       75.16       71.52     26.76 o 
   1   8  -5      311.81      351.10     19.66 o 
   2   8  -5      870.40      911.60     44.40 o 
   3   8  -5     2661.42     2505.15     44.76 o 
   4   8  -5      516.56      462.79     19.29 o 
   5   8  -5     1409.34     1345.06     32.53 o 
   6   8  -5      288.65      288.01     16.39 o 
   7   8  -5     1160.96     1097.88     31.26 o 
   8   8  -5     2184.23     2002.72     45.25 o 
   9   8  -5      139.28      153.98     20.48 o 
  10   8  -5      122.56       97.73     20.27 o 
  11   8  -5     1983.34     2022.61     66.67 o 
  12   8  -5      873.71      999.04     58.31 o 
  13   8  -5       56.37       52.27     16.41 o 
  14   8  -5      171.71      228.48     51.46 o 
  15   8  -5      436.44      385.02     40.46 o 
  16   8  -5        4.72        2.07     25.11 o 
  17   8  -5      219.41      212.59     32.56 o 
  18   8  -5      388.71      427.11     44.69 o 
  19   8  -5      258.37      246.83     34.68 o 
  20   8  -5       63.58      101.68     19.73 o 
  21   8  -5       73.46       95.71     21.19 o 
  22   8  -5        5.70      -11.33     21.29 o 
   0   9  -5     1695.75     1740.45     74.21 o 
   1   9  -5      856.36      932.83     30.73 o 
   2   9  -5      582.31      598.47     24.99 o 
   3   9  -5      437.01      426.27     21.40 o 
   4   9  -5     1565.64     1554.60     37.34 o 
   5   9  -5     3079.49     2866.50     53.89 o 
   6   9  -5      266.82      119.42     39.64 o 
   7   9  -5      555.07      532.50     25.33 o 
   8   9  -5     2840.22     2927.84     58.43 o 
   9   9  -5      993.48      953.24     33.66 o 
  10   9  -5      141.53      232.03     24.77 o 
  11   9  -5      121.61      131.62     41.98 o 
  12   9  -5      151.38      120.40     22.87 o 
  13   9  -5      334.93      304.51     36.60 o 
  14   9  -5      702.21      723.86     96.26 o 
  15   9  -5      205.51      253.28     34.86 o 
  16   9  -5      401.34      464.24     91.71 o 
  17   9  -5       37.42       29.08     16.29 o 
  18   9  -5      101.20       75.42     47.95 o 
  19   9  -5      234.04      145.01     41.15 o 
  20   9  -5      168.13      234.89     29.74 o 
  21   9  -5       96.35      137.81     29.64 o 
   1  10  -5      472.51      379.79     19.39 o 
   2  10  -5      737.28      655.20     27.64 o 
   3  10  -5      279.16      326.29     21.48 o 
   4  10  -5       66.99       40.43     10.40 o 
   5  10  -5      451.72      393.46     23.57 o 
   6  10  -5      143.66      138.65     14.45 o 
   7  10  -5      410.34      507.45     26.26 o 
   8  10  -5     1171.94     1217.33     40.47 o 
   9  10  -5      404.36      417.49     35.64 o 
  10  10  -5     1650.06     1628.86     67.15 o 
  11  10  -5     1602.74     1562.96     66.77 o 
  12  10  -5     1463.66     1591.93     68.00 o 
  13  10  -5       86.27       80.90     18.65 o 
  14  10  -5      172.83      226.38     34.05 o 
  15  10  -5      334.86      284.07     37.39 o 
  16  10  -5      518.85      602.66     74.81 o 
  17  10  -5      270.69      297.99     38.94 o 
  18  10  -5      194.78      198.53     32.13 o 
  19  10  -5       50.84       60.31     30.70 o 
  20  10  -5       13.55       26.29     21.29 o 
   0  11  -5     1487.17     1215.54     55.51 o 
   1  11  -5      755.99      799.10     33.26 o 
   2  11  -5     2053.22     1935.40     53.68 o 
   3  11  -5      834.33      891.43     42.53 o 
   4  11  -5      256.10      231.23     19.27 o 
   5  11  -5     1235.91     1128.33     41.55 o 
   6  11  -5      226.64      191.06     17.85 o 
   7  11  -5      300.85      296.58     21.48 o 
   8  11  -5      812.74      844.09     43.91 o 
   9  11  -5      120.24      117.03     19.33 o 
  10  11  -5      226.22      161.32     22.63 o 
  11  11  -5      354.78      391.12     35.15 o 
  12  11  -5       88.31       98.49     19.83 o 
  13  11  -5       52.08       49.89     15.38 o 
  14  11  -5       58.29       52.12     17.80 o 
  15  11  -5      573.25      510.19     41.92 o 
  16  11  -5       15.47      -14.56     16.94 o 
  17  11  -5      386.45      324.09     43.40 o 
  18  11  -5      291.02      502.28    179.70 o 
   1  12  -5       37.33       16.96     12.35 o 
   2  12  -5       57.36       72.68     13.96 o 
   3  12  -5      149.70      132.86     16.18 o 
   4  12  -5      585.84      605.12     38.02 o 
   5  12  -5      693.65      737.87     42.16 o 
   6  12  -5      151.51      159.98     20.06 o 
   7  12  -5      110.06      135.63     18.69 o 
   8  12  -5        8.62       15.90     11.25 o 
   9  12  -5      565.93      490.53     40.18 o 
  10  12  -5      243.78      265.25     29.87 o 
  11  12  -5      135.41      146.37     24.27 o 
  12  12  -5        6.17        8.08     11.39 o 
  13  12  -5       32.12       21.41     18.65 o 
  14  12  -5      211.78      155.93     30.38 o 
  15  12  -5      370.25      435.45     41.07 o 
  16  12  -5       44.76       50.86     23.91 o 
   0  13  -5      108.56      138.38     43.78 o 
   1  13  -5      295.55      293.76     42.17 o 
   2  13  -5      386.32      444.66     38.85 o 
   3  13  -5      243.44      224.73     24.11 o 
   4  13  -5      111.09      108.25     17.39 o 
   5  13  -5      138.44       92.93     16.84 o 
   6  13  -5      774.45      741.83     44.20 o 
   7  13  -5      114.06      119.59     19.47 o 
   8  13  -5       54.91       19.58     14.46 o 
   9  13  -5      119.54      166.30     39.07 o 
  10  13  -5       99.52      121.79     22.29 o 
  11  13  -5       42.71       30.79     13.09 o 
  12  13  -5        8.84       -0.46     20.22 o 
  13  13  -5        1.58       -7.41     16.64 o 
  14  13  -5      348.16      290.91     34.22 o 
   1  14  -5      189.72      228.08     57.80 o 
   2  14  -5      316.12      289.21     43.97 o 
   3  14  -5      172.29      165.32     29.71 o 
   4  14  -5      113.46      121.70     19.78 o 
   5  14  -5      339.28      315.78     34.91 o 
   6  14  -5      223.75      224.64     25.64 o 
   7  14  -5      134.64      153.81     22.86 o 
   8  14  -5       16.22       14.09     10.82 o 
   9  14  -5      144.65      111.13     23.51 o 
  10  14  -5       63.59       70.09     32.68 o 
  11  14  -5       19.00       50.74     16.60 o 
  12  14  -5      200.75      171.42     32.08 o 
   0  15  -5      417.10      501.16     80.55 o 
   1  15  -5        6.71       36.16     19.88 o 
   2  15  -5      117.02      111.19     26.23 o 
   3  15  -5       49.84       66.57     18.25 o 
   4  15  -5       42.20       20.87     16.14 o 
   5  15  -5        4.51      -14.22     14.22 o 
   6  15  -5      214.63      244.63     32.27 o 
   7  15  -5       65.09       68.45     19.04 o 
   8  15  -5      138.35      103.16     28.32 o 
   0   0  -4    33872.94    32710.42    303.82 o 
   2   0  -4   101185.58    94778.49   1154.97 o 
   4   0  -4    10515.51     9566.17     60.47 o 
   6   0  -4     1647.49     1323.30     36.65 o 
   8   0  -4     2354.79     2353.37     40.46 o 
  10   0  -4     1128.64     1288.03     38.03 o 
  12   0  -4     1114.63     1136.46     39.76 o 
  14   0  -4      157.71      206.97     21.29 o 
  16   0  -4     5105.12     4793.36     93.44 o 
  18   0  -4     1735.77     1828.18     77.70 o 
  20   0  -4      189.35      224.82     29.83 o 
  22   0  -4      866.53      888.23     61.74 o 
  24   0  -4      728.91      766.68     48.37 o 
  26   0  -4       69.16       18.38     12.44 o 
   1   1  -4    23713.70    25045.29    127.28 o 
   2   1  -4    32030.36    31640.35    196.30 o 
   3   1  -4     3739.71     3480.88     33.16 o 
   4   1  -4       45.82       33.22      4.37 o 
   5   1  -4     3278.23     2896.26     26.46 o 
   6   1  -4      210.35      204.96      7.81 o 
   7   1  -4      322.02      334.08      9.81 o 
   8   1  -4     2709.18     2857.41     26.91 o 
   9   1  -4     1115.79     1367.85     20.58 o 
  10   1  -4     1402.62     1468.59     24.00 o 
  11   1  -4     1801.45     1713.81     32.94 o 
  12   1  -4      746.05      750.46     22.99 o 
  13   1  -4       84.93      111.60      9.47 o 
  14   1  -4      224.09      263.04     22.94 o 
  15   1  -4      478.90      561.38     24.20 o 
  16   1  -4      198.30      172.66     14.10 o 
  17   1  -4      594.29      600.99     30.44 o 
  18   1  -4      978.40      889.14     38.33 o 
  19   1  -4      185.69      180.86     18.65 o 
  20   1  -4       50.08       40.15      9.02 o 
  21   1  -4      177.46      161.84     15.92 o 
  22   1  -4      247.62      231.33     22.18 o 
  23   1  -4       34.94       38.61      8.97 o 
  24   1  -4       15.38       25.03      9.77 o 
  25   1  -4      285.00      345.41     26.66 o 
  26   1  -4      190.59      241.27     23.53 o 
   0   2  -4    70959.41    68922.02    273.50 o 
   1   2  -4    10265.88     9835.37     81.50 o 
   2   2  -4    13217.35    13642.40     63.63 o 
   3   2  -4     1209.18      943.25     14.70 o 
   4   2  -4     3157.98     3142.91     25.47 o 
   5   2  -4     1756.92     1922.49     22.39 o 
   6   2  -4     2815.54     2952.48     29.70 o 
   7   2  -4     8184.18     8757.25     53.99 o 
   8   2  -4      320.21      378.58     12.74 o 
   9   2  -4     1412.57     1484.14     25.98 o 
  10   2  -4      111.56       97.47     22.63 o 
  11   2  -4     2614.75     2958.53     42.73 o 
  12   2  -4     1286.34     1318.06     29.78 o 
  13   2  -4     1248.41     1224.33     26.41 o 
  14   2  -4      702.55      577.79     20.90 o 
  15   2  -4      418.47      329.80     15.45 o 
  16   2  -4       99.76       74.00      9.01 o 
  17   2  -4       35.04       20.49      7.00 o 
  18   2  -4      791.32      747.68     35.45 o 
  19   2  -4     1631.00     1692.31     49.90 o 
  20   2  -4       50.51       45.50     10.73 o 
  21   2  -4      757.08      706.82     34.59 o 
  22   2  -4        6.68       -9.04      9.04 o 
  23   2  -4      102.43       77.91     19.44 o 
  24   2  -4      115.57       97.58     17.18 o 
  25   2  -4      432.10      482.99     35.58 o 
   1   3  -4     3123.71     3186.73     30.73 o 
   2   3  -4     9419.08     9099.13     59.08 o 
   3   3  -4     6816.50     6865.24     52.49 o 
   4   3  -4     9824.95     9179.45    104.41 o 
   5   3  -4     1387.94     1399.97     37.07 o 
   6   3  -4     8793.61     8644.28     64.07 o 
   7   3  -4     1843.99     1749.28     32.07 o 
   8   3  -4     2055.94     2199.20     37.38 o 
   9   3  -4     1041.90     1321.10     32.50 o 
  10   3  -4      934.56      956.60     30.99 o 
  11   3  -4     2774.95     3160.06     80.84 o 
  12   3  -4      478.80      480.51     23.99 o 
  13   3  -4     1148.58     1235.84     25.05 o 
  14   3  -4       39.86       41.06      8.63 o 
  15   3  -4      160.45      158.35     10.65 o 
  16   3  -4      975.55      808.32     28.49 o 
  17   3  -4     1409.11     1352.73     37.90 o 
  18   3  -4       40.98       40.34     13.00 o 
  19   3  -4      512.84      497.70     30.93 o 
  20   3  -4       64.94       62.01     11.12 o 
  21   3  -4      817.12      889.14     43.55 o 
  22   3  -4       24.63       25.83     10.63 o 
  23   3  -4      128.50      149.28     18.98 o 
  24   3  -4      153.90      149.27     19.55 o 
  25   3  -4      114.43      104.44     17.47 o 
   0   4  -4    11492.88    10434.10    268.53 o 
   1   4  -4     2066.89     2201.76     29.92 o 
   2   4  -4     3716.68     3531.22     37.54 o 
   3   4  -4     1937.83     1788.95     26.25 o 
   4   4  -4     5150.31     5118.53     41.37 o 
   5   4  -4     1659.80     1633.52     24.17 o 
   6   4  -4     3727.88     3746.28     54.83 o 
   7   4  -4     1164.99     1077.62     23.97 o 
   8   4  -4      954.29      794.10     24.45 o 
   9   4  -4     1321.15     1409.12     32.46 o 
  10   4  -4     5006.60     5044.53     58.87 o 
  11   4  -4      573.63      609.57     23.07 o 
  12   4  -4     1367.83     1389.08     30.91 o 
  13   4  -4     1404.88     1389.62     50.41 o 
  14   4  -4      252.89      223.16     21.27 o 
  15   4  -4      177.48      174.34     15.30 o 
  16   4  -4      264.01      257.30     17.04 o 
  17   4  -4      532.18      525.28     24.92 o 
  18   4  -4     1139.28     1150.50     37.37 o 
  19   4  -4      131.64      153.53     14.38 o 
  20   4  -4      417.97      357.71     22.19 o 
  21   4  -4       31.56       32.32     10.14 o 
  22   4  -4       75.78       51.80     13.29 o 
  23   4  -4        8.06       -4.31      9.31 o 
  24   4  -4      490.44      466.53     35.18 o 
  25   4  -4      107.28       94.92     19.85 o 
   1   5  -4      265.09      352.38     13.07 o 
   2   5  -4       58.00       44.55      5.17 o 
   3   5  -4      100.42       47.14      5.26 o 
   4   5  -4     5302.48     5694.61     68.99 o 
   5   5  -4     2974.32     2892.75     40.31 o 
   6   5  -4      177.58      171.54     10.08 o 
   7   5  -4      947.06     1044.32     31.18 o 
   8   5  -4       17.12       17.93      5.70 o 
   9   5  -4       30.33       46.49      5.66 o 
  10   5  -4      724.74      815.34     22.08 o 
  11   5  -4     1089.56      959.01     22.60 o 
  12   5  -4      740.71      799.86     25.38 o 
  13   5  -4     1164.72     1101.13     30.73 o 
  14   5  -4      250.36      244.44     23.58 o 
  15   5  -4     1262.74     1144.06     50.40 o 
  16   5  -4       26.07       24.35      7.32 o 
  17   5  -4      159.32      140.53     13.99 o 
  18   5  -4     2109.61     2138.63     53.04 o 
  19   5  -4      172.79      127.93     13.91 o 
  20   5  -4      182.38      201.49     17.45 o 
  21   5  -4      102.20       85.04     15.33 o 
  22   5  -4      156.06      140.94     19.30 o 
  23   5  -4      184.59      191.81     24.17 o 
  24   5  -4       42.29        1.59     12.69 o 
   0   6  -4     1105.26     1152.29     33.28 o 
   1   6  -4      646.65      735.48     20.45 o 
   2   6  -4     1063.91     1067.56     26.34 o 
   3   6  -4      809.60      735.43     22.13 o 
   4   6  -4     1218.79     1141.84     25.40 o 
   5   6  -4     1420.12     1469.06     28.92 o 
   6   6  -4     2274.60     2216.72     41.68 o 
   7   6  -4      816.52      788.53     23.62 o 
   8   6  -4     1213.49     1266.09     37.42 o 
   9   6  -4      947.68      863.13     28.85 o 
  10   6  -4     1751.52     1628.47     39.05 o 
  11   6  -4      246.37      277.74     19.89 o 
  12   6  -4      523.79      537.05     19.27 o 
  13   6  -4      119.98       96.02     11.59 o 
  14   6  -4      503.58      512.92     21.31 o 
  15   6  -4      804.27      750.27     30.30 o 
  16   6  -4      462.03      396.94     24.17 o 
  17   6  -4      182.59      147.60     16.37 o 
  18   6  -4      105.36      115.03     13.66 o 
  19   6  -4      227.59      225.42     18.87 o 
  20   6  -4      402.62      418.86     25.86 o 
  21   6  -4      173.09      219.19     23.79 o 
  22   6  -4      334.45      319.08     33.36 o 
  23   6  -4      433.39      498.50     48.05 o 
  24   6  -4        5.87      -18.14     29.09 o 
   1   7  -4     1850.48     1649.24     35.44 o 
   2   7  -4     4197.36     3749.78     53.17 o 
   3   7  -4     2024.87     2055.69     43.56 o 
   4   7  -4     2964.31     2828.57     43.19 o 
   5   7  -4     1413.84     1388.33     30.41 o 
   6   7  -4     4035.34     3883.77     57.95 o 
   7   7  -4      815.37      791.91     24.08 o 
   8   7  -4      305.28      320.06     16.63 o 
   9   7  -4      663.53      776.07     40.11 o 
  10   7  -4     3018.93     2938.74     88.50 o 
  11   7  -4      607.35      611.00     34.81 o 
  12   7  -4      376.20      403.97     34.00 o 
  13   7  -4     1244.85     1134.29     54.32 o 
  14   7  -4      202.80      133.79     17.03 o 
  15   7  -4      298.00      285.63     24.85 o 
  16   7  -4      536.14      429.60     40.62 o 
  17   7  -4        5.29        7.23     11.70 o 
  18   7  -4      159.75      168.64     20.34 o 
  19   7  -4      512.33      508.52     31.42 o 
  20   7  -4       75.36       68.31     20.15 o 
  21   7  -4       96.34       63.15     16.21 o 
  22   7  -4       76.87       91.37     20.11 o 
  23   7  -4       83.93       69.39     45.53 o 
   0   8  -4     1878.42     1838.19     56.25 o 
   1   8  -4     1441.13     1411.06     38.91 o 
   2   8  -4     9360.49     9818.46     96.06 o 
   3   8  -4     1237.25     1191.69     30.56 o 
   4   8  -4     2647.94     2738.16     43.33 o 
   5   8  -4     3910.43     3994.33     52.46 o 
   6   8  -4      755.53      736.12     26.16 o 
   7   8  -4      368.98      348.29     18.42 o 
   8   8  -4     1309.93     1341.50     38.29 o 
   9   8  -4     1275.27     1296.79     57.14 o 
  10   8  -4      797.97      803.30     41.87 o 
  11   8  -4     1941.83     1941.87     65.33 o 
  12   8  -4       87.92       78.73     14.78 o 
  13   8  -4     1685.43     1649.94     78.92 o 
  14   8  -4       16.05       24.65     14.33 o 
  15   8  -4      395.56      342.08     37.65 o 
  16   8  -4      457.41      434.22     43.16 o 
  17   8  -4      221.52      253.57     34.17 o 
  18   8  -4       12.00       19.70     14.88 o 
  19   8  -4      312.70      344.90     38.87 o 
  20   8  -4       20.75       29.41     11.09 o 
  21   8  -4      496.31      469.95     40.54 o 
  22   8  -4       55.80       96.12     26.45 o 
   1   9  -4      490.83      418.13     30.19 o 
   2   9  -4      371.47      397.47     22.65 o 
   3   9  -4      823.14      772.83     28.30 o 
   4   9  -4      887.35      886.27     25.89 o 
   5   9  -4      499.33      426.21     25.99 o 
   6   9  -4     1065.42      954.10     30.82 o 
   7   9  -4      467.44      560.65     26.52 o 
   8   9  -4      840.38      952.84     43.24 o 
   9   9  -4      328.46      354.93     23.26 o 
  10   9  -4     1320.48     1232.21     62.38 o 
  11   9  -4      678.65      676.50     51.84 o 
  12   9  -4       18.58       27.24     16.95 o 
  13   9  -4      200.48      155.66     26.13 o 
  14   9  -4      591.61      597.73     80.16 o 
  15   9  -4      300.12      262.12     39.72 o 
  16   9  -4      532.24      462.27     46.03 o 
  17   9  -4       12.20      -11.50     11.50 o 
  18   9  -4       69.14       68.13     19.09 o 
  19   9  -4      344.03      286.12     38.91 o 
  20   9  -4      344.00      411.98     38.31 o 
  21   9  -4        9.20      -17.42     17.42 o 
   0  10  -4      667.63      789.37     56.17 o 
   1  10  -4       59.58       85.36     10.75 o 
   2  10  -4      109.36      126.58     12.77 o 
   3  10  -4        2.75        7.07      6.16 o 
   4  10  -4      479.53      332.96     20.02 o 
   5  10  -4     2994.35     3181.59     66.53 o 
   6  10  -4      785.76      796.42     29.57 o 
   7  10  -4     1059.10     1029.75     38.10 o 
   8  10  -4      109.36       85.80     11.84 o 
   9  10  -4      201.51      287.12     24.52 o 
  10  10  -4      134.62      118.12     14.56 o 
  11  10  -4      158.02      218.04     26.15 o 
  12  10  -4       31.53       26.86     14.74 o 
  13  10  -4      519.64      562.35     58.60 o 
  14  10  -4      640.09      657.88     53.93 o 
  15  10  -4      527.80      703.55     57.67 o 
  16  10  -4      101.57      188.29     31.34 o 
  17  10  -4      123.90      146.78     64.40 o 
  18  10  -4      256.50      257.65     36.99 o 
  19  10  -4       15.04        6.72     28.82 o 
  20  10  -4      240.53      208.14     35.66 o 
   1  11  -4      247.47      213.53     18.36 o 
   2  11  -4     2854.91     2807.31     65.14 o 
   3  11  -4     2369.63     2301.05     60.05 o 
   4  11  -4      132.17      148.84     15.67 o 
   5  11  -4        0.56       -2.59      5.79 o 
   6  11  -4      671.59      704.29     32.99 o 
   7  11  -4      169.39      191.04     20.37 o 
   8  11  -4       55.00       34.78      9.43 o 
   9  11  -4      283.57      213.33     33.60 o 
  10  11  -4       27.68       22.55     14.85 o 
  11  11  -4       81.11       95.37     22.21 o 
  12  11  -4      273.75      280.34     30.31 o 
  13  11  -4       81.68       82.51     22.48 o 
  14  11  -4      338.53      284.51     30.95 o 
  15  11  -4      284.72      298.44     33.23 o 
  16  11  -4       29.96        9.52     14.17 o 
  17  11  -4       69.41       14.59     33.81 o 
  18  11  -4      292.62      366.23     45.97 o 
   0  12  -4      629.28      577.52     48.98 o 
   1  12  -4      270.41      323.41     26.43 o 
   2  12  -4      988.11      935.24     44.06 o 
   3  12  -4      124.97      145.70     18.93 o 
   4  12  -4      196.84      140.79     19.69 o 
   5  12  -4       88.79       91.14     16.33 o 
   6  12  -4      884.44      869.38     59.87 o 
   7  12  -4      259.53      253.46     28.14 o 
   8  12  -4       45.14       33.03     13.50 o 
   9  12  -4     1501.01     1543.84     70.85 o 
  10  12  -4      796.07      914.82     55.70 o 
  11  12  -4      124.58      128.22     21.92 o 
  12  12  -4      235.73      294.53     32.79 o 
  13  12  -4      340.23      368.11     37.16 o 
  14  12  -4        5.97       14.36     10.45 o 
  15  12  -4      363.11      294.94     34.04 o 
  16  12  -4       79.09       88.37     19.33 o 
  17  12  -4        2.86        5.24     13.53 o 
   1  13  -4      199.39      249.49     50.67 o 
   2  13  -4      436.55      427.39     33.71 o 
   3  13  -4      938.60      920.81     48.79 o 
   4  13  -4      982.14     1038.20     51.69 o 
   5  13  -4      512.68      616.52     45.32 o 
   6  13  -4      191.55      174.88     22.22 o 
   7  13  -4      147.23      108.11     21.47 o 
   8  13  -4      388.63      355.38     42.83 o 
   9  13  -4      360.39      336.76     34.62 o 
  10  13  -4      279.39      319.98     34.56 o 
  11  13  -4       32.63        5.75     13.40 o 
  12  13  -4      434.37      413.36     39.49 o 
  13  13  -4      129.95      138.19     45.10 o 
  14  13  -4      434.58      480.36     43.38 o 
  15  13  -4      198.39      173.01     27.75 o 
   0  14  -4      653.58      644.82     89.80 o 
   1  14  -4      715.49      703.65     76.41 o 
   2  14  -4      792.52      744.92     45.76 o 
   3  14  -4      121.64       90.30     18.01 o 
   4  14  -4      165.16      166.06     22.49 o 
   5  14  -4      131.33      163.44     22.33 o 
   6  14  -4      367.64      351.45     31.88 o 
   7  14  -4       94.97       97.14     19.85 o 
   8  14  -4      229.41      214.90     46.13 o 
   9  14  -4      100.96       97.80     21.79 o 
  10  14  -4       18.50       19.98     14.08 o 
  11  14  -4       15.31       15.77     12.54 o 
  12  14  -4       18.77       20.74     18.20 o 
   1  15  -4       10.54       -8.60     12.38 o 
   2  15  -4      176.78      194.87     31.26 o 
   3  15  -4       51.19       58.15     15.52 o 
   4  15  -4       77.53       36.81     13.39 o 
   5  15  -4      136.86      159.70     22.71 o 
   6  15  -4        3.33       -2.08     11.91 o 
   7  15  -4       77.08       87.48     21.08 o 
   8  15  -4        5.43       14.09     12.53 o 
   9  15  -4      153.44       91.50     20.92 o 
   2   0  -3    55057.70    52733.90    650.60 o 
   4   0  -3    34104.32    35026.56    144.86 o 
   6   0  -3     4805.83     5498.56     72.74 o 
   8   0  -3     1531.93     1540.42     32.47 o 
  10   0  -3     6791.00     6792.76     75.98 o 
  12   0  -3     1512.18     1608.86     47.42 o 
  14   0  -3     3284.82     3377.08     65.60 o 
  16   0  -3     3905.10     4046.65     85.38 o 
  18   0  -3      587.37      657.83     47.56 o 
  20   0  -3     1114.97     1155.55     67.03 o 
  22   0  -3       52.63      102.51     22.30 o 
  24   0  -3      157.06      188.16     24.03 o 
  26   0  -3      181.16      140.95     41.62 o 
   0   1  -3     2083.66     2372.27     36.88 o 
   1   1  -3     5566.11     5578.51     36.28 o 
   2   1  -3    25322.55    25289.14    121.66 o 
   3   1  -3    21679.77    21895.87    100.58 o 
   4   1  -3     7526.80     7512.24     42.70 o 
   5   1  -3     8238.13     8294.36     59.06 o 
   6   1  -3     6204.65     6310.79     40.41 o 
   7   1  -3     2426.86     2846.85     31.45 o 
   8   1  -3     7018.96     7377.02     48.91 o 
   9   1  -3     1282.85     1384.55     20.91 o 
  10   1  -3      344.52      421.01     11.83 o 
  11   1  -3     4353.89     4153.21     52.36 o 
  12   1  -3      275.23      167.88     33.96 o 
  13   1  -3      560.28      532.46     20.39 o 
  14   1  -3     1136.34     1200.56     27.89 o 
  15   1  -3     2033.22     1812.83     43.27 o 
  16   1  -3      482.63      549.57     24.81 o 
  17   1  -3      143.60      187.49     19.35 o 
  18   1  -3     2830.81     2975.65     77.61 o 
  19   1  -3     1508.17     1410.58     44.39 o 
  20   1  -3       93.90      109.31     25.46 o 
  21   1  -3      132.10      143.30     15.48 o 
  22   1  -3       33.49       51.86     10.72 o 
  23   1  -3        1.94        3.58      7.49 o 
  24   1  -3       90.25      126.63     15.63 o 
  25   1  -3       14.11       13.44      8.29 o 
  26   1  -3       50.55       25.37     15.34 o 
   1   2  -3    31650.54    29592.64    184.46 o 
   2   2  -3     5711.88     5413.00     47.45 o 
   3   2  -3     4542.57     4171.35     63.24 o 
   4   2  -3      419.41      376.33     12.12 o 
   5   2  -3     2801.72     2669.64     31.41 o 
   6   2  -3     3947.39     3967.10     64.99 o 
   7   2  -3     3022.35     3026.94     39.43 o 
   8   2  -3     2400.53     2762.91     37.09 o 
   9   2  -3     2904.03     3155.81     59.46 o 
  10   2  -3     3055.24     3408.00     41.67 o 
  11   2  -3     1383.63     1453.25     30.42 o 
  12   2  -3     1915.04     1848.63     33.35 o 
  13   2  -3     1969.99     1984.90     36.14 o 
  14   2  -3     1713.49     1723.26     31.65 o 
  15   2  -3     2012.85     1936.85     35.52 o 
  16   2  -3     1909.67     2106.19     44.56 o 
  17   2  -3     1635.05     1534.20     46.62 o 
  18   2  -3      641.29      542.91     30.49 o 
  19   2  -3       24.81       17.69      7.43 o 
  20   2  -3      266.57      288.64     21.33 o 
  21   2  -3       86.48       77.97     11.96 o 
  22   2  -3      198.37      188.93     20.48 o 
  23   2  -3       75.71       77.10     15.68 o 
  24   2  -3       18.12       17.85     12.60 o 
  25   2  -3      184.98      165.95     23.11 o 
  26   2  -3       21.38       -4.94     17.47 o 
   0   3  -3    27835.74    30406.07    174.96 o 
   1   3  -3    17043.59    17435.45     81.52 o 
   2   3  -3    18346.06    17268.72    205.11 o 
   3   3  -3     3875.31     3968.78     43.09 o 
   4   3  -3     2803.70     2891.43     43.18 o 
   5   3  -3     3314.65     3340.84     38.84 o 
   6   3  -3    13604.28    14086.38     89.38 o 
   7   3  -3     2778.06     2812.49     50.24 o 
   8   3  -3     1792.21     1878.33     37.50 o 
   9   3  -3     3946.00     3906.19     62.04 o 
  10   3  -3     1643.54     1475.56     35.71 o 
  11   3  -3     1649.39     1735.13     61.13 o 
  12   3  -3     1675.35     1780.32     53.35 o 
  13   3  -3     1239.60     1191.48     28.14 o 
  14   3  -3      200.67      202.90     12.78 o 
  15   3  -3     1125.17     1078.21     29.67 o 
  16   3  -3       56.23       41.23      7.02 o 
  17   3  -3      767.27      776.56     26.81 o 
  18   3  -3       36.51       27.13      6.52 o 
  19   3  -3      331.04      304.48     24.17 o 
  20   3  -3      147.09      107.86     15.70 o 
  21   3  -3      248.24      265.12     23.39 o 
  22   3  -3       60.19       72.42     14.24 o 
  23   3  -3       21.63        4.65      9.44 o 
  24   3  -3      201.84      179.13     21.62 o 
  25   3  -3        9.80       33.00     14.97 o 
   1   4  -3    12528.73    12410.98     67.83 o 
   2   4  -3       59.86       75.50      6.12 o 
   3   4  -3    15849.53    15498.48    149.20 o 
   4   4  -3     4999.01     4761.01     49.88 o 
   5   4  -3     2305.22     2712.71     37.60 o 
   6   4  -3      746.46      758.74     25.08 o 
   7   4  -3     1268.21     1399.01     34.01 o 
   8   4  -3    11468.72    11090.32    112.45 o 
   9   4  -3     1552.35     1656.75     44.56 o 
  10   4  -3    10707.31    10603.57    102.28 o 
  11   4  -3     1579.23     1622.28     41.09 o 
  12   4  -3     2113.25     2197.96     53.69 o 
  13   4  -3       18.09       35.74      9.62 o 
  14   4  -3      355.39      409.71     22.63 o 
  15   4  -3     1049.95     1062.59     30.76 o 
  16   4  -3      498.74      564.37     23.10 o 
  17   4  -3       95.88       98.74     11.97 o 
  18   4  -3      393.21      447.87     23.75 o 
  19   4  -3       25.71       10.82      5.86 o 
  20   4  -3      126.90      168.82     15.68 o 
  21   4  -3       65.87       28.12      9.10 o 
  22   4  -3       55.03       54.22     12.16 o 
  23   4  -3       20.48        2.95     11.91 o 
  24   4  -3       25.39       46.46     15.55 o 
  25   4  -3       21.32       58.25     17.02 o 
   0   5  -3     6002.22     6226.22     69.88 o 
   1   5  -3     6558.17     7372.83     60.41 o 
   2   5  -3     4855.86     5095.09     52.05 o 
   3   5  -3      745.80      769.13     20.46 o 
   4   5  -3     1659.52     1667.19     30.31 o 
   5   5  -3     3822.49     4090.94     66.21 o 
   6   5  -3     2861.34     3240.33     70.57 o 
   7   5  -3     1114.38      936.19     40.61 o 
   8   5  -3      158.18      184.89     16.52 o 
   9   5  -3      576.17      456.61     16.26 o 
  10   5  -3       40.51       93.62      8.45 o 
  11   5  -3      297.88      349.63     16.00 o 
  12   5  -3       28.87       25.35      6.46 o 
  13   5  -3     4740.47     4810.60     78.61 o 
  14   5  -3      380.70      404.05     29.49 o 
  15   5  -3      417.62      433.85     35.06 o 
  16   5  -3     1987.05     1957.91     48.72 o 
  17   5  -3      136.86      143.08     14.22 o 
  18   5  -3       13.07        5.91      9.92 o 
  19   5  -3       69.55       54.39     11.89 o 
  20   5  -3      652.50      634.90     30.53 o 
  21   5  -3      586.02      627.30     31.35 o 
  22   5  -3     1345.45     1301.59     55.48 o 
  23   5  -3      141.13      132.33     20.08 o 
  24   5  -3        2.61       -1.63     12.40 o 
  25   5  -3       71.56       56.21     22.99 o 
   1   6  -3     5317.94     6162.51     53.82 o 
   2   6  -3     1191.78     1431.56     30.23 o 
   3   6  -3     1682.79     1730.30     33.48 o 
   4   6  -3      559.59      493.50     16.85 o 
   5   6  -3     1966.25     1912.45     33.03 o 
   6   6  -3     4509.25     4126.69     59.51 o 
   7   6  -3     3219.23     3058.37     50.76 o 
   8   6  -3     4354.43     4299.76     86.19 o 
   9   6  -3      848.42      870.30     34.04 o 
  10   6  -3      242.04      290.20     16.51 o 
  11   6  -3       82.53       70.01     11.65 o 
  12   6  -3      202.89      226.89     13.11 o 
  13   6  -3      106.28       92.96      9.31 o 
  14   6  -3     1636.14     1731.06     50.81 o 
  15   6  -3        0.22       -5.11     10.63 o 
  16   6  -3       49.24       39.88     12.38 o 
  17   6  -3      603.71      531.38     30.50 o 
  18   6  -3       59.50       23.15      9.37 o 
  19   6  -3      461.94      507.94     30.78 o 
  20   6  -3      318.40      332.55     28.65 o 
  21   6  -3      172.08      181.80     19.96 o 
  22   6  -3       54.26       63.54     18.51 o 
  23   6  -3      129.17      122.44     27.22 o 
  24   6  -3      267.71      306.30     40.64 o 
   0   7  -3      601.26      680.04     27.45 o 
   1   7  -3       18.69       23.41      4.49 o 
   2   7  -3      379.24      503.07     19.60 o 
   3   7  -3       97.83       79.64      8.47 o 
   4   7  -3     1101.40      974.98     26.60 o 
   5   7  -3      321.51      378.49     16.08 o 
   6   7  -3     1370.95     1569.21     35.92 o 
   7   7  -3      317.03      281.12     17.16 o 
   8   7  -3      636.97      676.28     24.39 o 
   9   7  -3     4975.46     4942.75     84.68 o 
  10   7  -3      330.75      338.47     25.79 o 
  11   7  -3      217.54      248.38     22.48 o 
  12   7  -3      832.60      927.74     43.32 o 
  13   7  -3      159.41      194.62     20.57 o 
  14   7  -3       15.13        1.84      7.70 o 
  15   7  -3      208.27      130.58     10.16 o 
  16   7  -3      214.87      197.00     28.54 o 
  17   7  -3      223.47      212.74     30.75 o 
  18   7  -3     1312.48     1345.86     50.21 o 
  19   7  -3        5.32       -4.73      7.76 o 
  20   7  -3       38.57       30.51      9.98 o 
  21   7  -3       81.56       40.12     10.67 o 
  22   7  -3       57.20       47.68     13.74 o 
  23   7  -3        1.98      -11.43     28.46 o 
   1   8  -3     2343.57     2311.88     41.07 o 
   2   8  -3     2284.05     2435.37     45.73 o 
   3   8  -3     2103.58     2031.91     42.81 o 
   4   8  -3      282.59      292.06     14.39 o 
   5   8  -3     1902.89     1766.95     34.86 o 
   6   8  -3      132.81      123.73     10.97 o 
   7   8  -3      330.01      402.69     21.36 o 
   8   8  -3      177.84      218.97     20.07 o 
   9   8  -3      863.08      916.93     35.10 o 
  10   8  -3      307.64      340.03     28.59 o 
  11   8  -3      416.17      372.23     28.70 o 
  12   8  -3      201.55      200.01     28.66 o 
  13   8  -3      447.84      424.56     50.32 o 
  14   8  -3       21.87       57.36     24.37 o 
  15   8  -3      128.75      126.38     24.68 o 
  16   8  -3      539.24      501.56     46.24 o 
  17   8  -3       59.20       60.66     38.50 o 
  18   8  -3      261.13      180.82     29.34 o 
  19   8  -3       16.36       12.06      7.47 o 
  20   8  -3       11.01       14.98     17.46 o 
  21   8  -3      121.04       91.05     19.62 o 
  22   8  -3       20.86       23.32     42.44 o 
   0   9  -3     1195.35     1242.90     50.42 o 
   1   9  -3      480.69      478.55     20.99 o 
   2   9  -3      821.11      736.33     27.01 o 
   3   9  -3      244.73      294.07     18.62 o 
   4   9  -3     1127.95     1044.31     29.92 o 
   5   9  -3       51.92       46.27      7.04 o 
   6   9  -3      891.49      863.84     33.25 o 
   7   9  -3     3967.72     4040.93     71.70 o 
   8   9  -3     2722.85     2844.48     65.96 o 
   9   9  -3       15.15       33.45      9.04 o 
  10   9  -3      622.71      618.16     35.28 o 
  11   9  -3       69.57       67.05     18.81 o 
  12   9  -3     1947.57     1940.24    164.59 o 
  13   9  -3      498.01      493.06     45.36 o 
  14   9  -3       27.20       -7.35     14.68 o 
  15   9  -3      841.53      781.80     58.05 o 
  16   9  -3      102.18       91.85     39.81 o 
  17   9  -3       73.55       27.82     15.75 o 
  18   9  -3      363.62      392.34     43.96 o 
  19   9  -3      310.00      319.43     32.72 o 
  20   9  -3      222.50      201.79     21.97 o 
  21   9  -3      124.27      147.63     29.02 o 
   1  10  -3     1063.69     1040.26     38.19 o 
   2  10  -3     1211.24     1149.07     40.19 o 
   3  10  -3      152.50      139.78     12.58 o 
   4  10  -3      322.01      327.97     19.15 o 
   5  10  -3      248.24      233.39     16.37 o 
   6  10  -3      464.43      444.43     25.54 o 
   7  10  -3      840.80      965.62     37.40 o 
   8  10  -3      466.56      497.42     29.51 o 
   9  10  -3      369.96      270.35     21.94 o 
  10  10  -3      277.64      219.80     20.03 o 
  11  10  -3       62.90       69.69     16.00 o 
  12  10  -3      147.07      159.24     29.29 o 
  13  10  -3     1169.69     1403.13    112.00 o 
  14  10  -3     1713.39     1736.90     87.75 o 
  15  10  -3       35.33       39.37     18.21 o 
  16  10  -3      295.38      314.86     39.35 o 
  17  10  -3      150.98      171.70     30.08 o 
  18  10  -3      171.47      125.13     26.65 o 
  19  10  -3      100.43      103.03     61.79 o 
  20  10  -3      319.91      418.81     36.48 o 
   0  11  -3     1216.99     1217.83     55.96 o 
   1  11  -3     2108.46     2116.66     56.05 o 
   2  11  -3     2946.42     2897.29     65.87 o 
   3  11  -3      756.40      627.29     28.76 o 
   4  11  -3      951.20      988.43     34.41 o 
   5  11  -3      581.96      589.90     26.58 o 
   6  11  -3       87.06       60.78     10.47 o 
   7  11  -3      116.25       94.61     13.20 o 
   8  11  -3       85.23       77.48     13.97 o 
   9  11  -3      376.39      384.27     27.50 o 
  10  11  -3      310.41      330.72     33.34 o 
  11  11  -3      705.75      724.98     47.97 o 
  12  11  -3     1130.64     1169.92     60.88 o 
  13  11  -3       14.48       -2.81     10.59 o 
  14  11  -3      207.16      233.78     28.75 o 
  15  11  -3      167.86      197.38     32.20 o 
  16  11  -3       53.04       32.62     13.86 o 
  17  11  -3      142.40      186.84     32.94 o 
  18  11  -3       96.51      132.62     29.41 o 
  19  11  -3       20.78       20.39     13.90 o 
   1  12  -3      544.65      496.98     32.41 o 
   2  12  -3      257.96      269.62     24.25 o 
   3  12  -3       64.60       59.87     15.37 o 
   4  12  -3      140.09      147.56     19.92 o 
   5  12  -3      832.66      885.80     45.76 o 
   6  12  -3      186.55      180.89     22.30 o 
   7  12  -3     1420.73     1314.01     64.05 o 
   8  12  -3       82.43       58.06     15.76 o 
   9  12  -3      370.89      454.96     39.04 o 
  10  12  -3      703.00      681.49     47.56 o 
  11  12  -3     1046.12      937.45     56.44 o 
  12  12  -3       27.38       34.93     14.10 o 
  13  12  -3      606.32      720.37     50.67 o 
  14  12  -3       11.01       15.27     10.51 o 
  15  12  -3      116.37      103.33     20.91 o 
  16  12  -3       30.14       32.30     17.03 o 
  17  12  -3       10.24        8.22     18.65 o 
   0  13  -3      745.99      686.26     85.71 o 
   1  13  -3      721.13      786.40     72.70 o 
   2  13  -3      669.56      632.36     40.12 o 
   3  13  -3      441.95      409.62     33.01 o 
   4  13  -3      167.84      179.34     22.56 o 
   5  13  -3      863.52      877.45     47.43 o 
   6  13  -3      486.18      453.15     34.86 o 
   7  13  -3      206.73      169.06     51.88 o 
   8  13  -3       29.45       18.59     11.34 o 
   9  13  -3       25.42       16.07     20.23 o 
  10  13  -3      229.06      126.40     27.04 o 
  11  13  -3      486.24      588.80     46.47 o 
  12  13  -3      107.97       73.16     20.53 o 
  13  13  -3      248.64      281.23     32.58 o 
  14  13  -3      427.01      412.54     40.11 o 
  15  13  -3       52.57       31.61     15.05 o 
   1  14  -3       62.20       25.72     15.85 o 
   2  14  -3      178.00      185.76     22.72 o 
   3  14  -3       18.60       31.74     11.36 o 
   4  14  -3       90.48      103.22     17.92 o 
   5  14  -3      153.49      176.82     23.12 o 
   6  14  -3      290.51      313.11     35.15 o 
   7  14  -3     1063.36     1176.26     65.98 o 
   8  14  -3      121.68      153.67     25.42 o 
   9  14  -3       14.64       29.92     13.03 o 
  10  14  -3       19.60       11.12     13.36 o 
  11  14  -3      125.14      152.11     24.73 o 
  12  14  -3      135.56      220.56     30.35 o 
  13  14  -3       27.69       21.24     16.22 o 
   0  15  -3      492.86      603.34     87.34 o 
   1  15  -3      720.91      699.56     54.70 o 
   2  15  -3       55.81       69.68     16.54 o 
   3  15  -3       44.75       41.94     12.55 o 
   4  15  -3       22.86       12.91     17.42 o 
   5  15  -3      178.79      148.58     29.04 o 
   6  15  -3       31.95       59.01     17.52 o 
   7  15  -3      154.81      130.95     24.66 o 
   8  15  -3       17.94        1.89     11.38 o 
   9  15  -3      347.89      347.88     46.40 o 
   1  16  -3       10.76      -20.74     20.74 o 
   2  16  -3      176.20      174.01     34.66 o 
   3  16  -3      148.45      122.81     39.92 o 
   0   0  -2    34587.82    35900.00    164.52 o 
   2   0  -2     6155.99     5067.56    114.97 o 
   4   0  -2    17008.09    15557.28    187.35 o 
   6   0  -2     1329.46     1340.81     25.97 o 
   8   0  -2     2958.74     3275.74     46.44 o 
  10   0  -2      223.78      149.59     11.30 o 
  12   0  -2      814.04      720.13     26.99 o 
  14   0  -2     1494.47     1700.38     67.38 o 
  16   0  -2       38.97       28.83     10.74 o 
  18   0  -2     5221.07     5193.91    143.93 o 
  20   0  -2     4331.93     4386.37    191.53 o 
  22   0  -2     1592.17     1518.50     63.54 o 
  24   0  -2      989.87      963.43     53.41 o 
  26   0  -2       85.55       72.88     24.04 o 
   1   1  -2     1357.28     1320.96     15.56 o 
   2   1  -2     3746.57     3641.21     35.69 o 
   3   1  -2    17102.97    16095.51    109.34 o 
   4   1  -2     3472.29     3600.92     56.06 o 
   5   1  -2     4904.19     4485.83     55.01 o 
   6   1  -2    22219.99    21949.90    169.23 o 
   7   1  -2    13025.33    13353.48     74.12 o 
   8   1  -2     1079.18     1229.30     19.22 o 
   9   1  -2      434.73      416.56     11.98 o 
  10   1  -2     3625.23     3608.36     36.99 o 
  11   1  -2       33.24       21.76      3.71 o 
  12   1  -2     1197.27     1171.41     24.59 o 
  13   1  -2       73.12       51.37     11.03 o 
  14   1  -2     1707.40     1658.46     34.94 o 
  15   1  -2     1480.58     1459.96     44.64 o 
  16   1  -2     2349.31     2223.92     57.14 o 
  17   1  -2       78.34       68.48     10.06 o 
  18   1  -2      136.82      101.98     10.83 o 
  19   1  -2     2709.40     2838.25     55.97 o 
  20   1  -2      520.81      594.88     29.77 o 
  21   1  -2      252.74      250.82     20.49 o 
  22   1  -2      498.12      531.23     29.98 o 
  23   1  -2      263.11      350.12     25.38 o 
  24   1  -2      183.97      200.22     19.92 o 
  25   1  -2       89.94       79.76     14.24 o 
  26   1  -2      121.67       49.35     11.77 o 
   0   2  -2     4814.68     4591.52     53.56 o 
   1   2  -2    19893.37    20255.88    125.19 o 
   2   2  -2    34229.86    33144.22    271.83 o 
   3   2  -2     5492.72     5733.36     63.27 o 
   4   2  -2     7630.79     7148.27    116.89 o 
   5   2  -2     4518.98     4424.31     52.41 o 
   6   2  -2    13816.92    13815.82     82.92 o 
   7   2  -2     2743.32     3071.84     34.99 o 
   8   2  -2     5937.97     6171.72     60.57 o 
   9   2  -2     5245.82     5316.65     58.58 o 
  10   2  -2     6019.51     6569.60     58.51 o 
  11   2  -2      119.52      130.07      7.81 o 
  12   2  -2      204.31      137.01     27.08 o 
  13   2  -2     1730.57     1890.69     34.16 o 
  14   2  -2      533.68      477.53     16.96 o 
  15   2  -2      417.69      351.06     18.55 o 
  16   2  -2      538.26      548.57     23.80 o 
  17   2  -2      721.00      753.35     27.56 o 
  18   2  -2      378.65      300.21     18.07 o 
  19   2  -2      710.07      565.56     25.56 o 
  20   2  -2      772.00      725.83     33.23 o 
  21   2  -2      276.75      222.96     21.18 o 
  22   2  -2      140.55      150.17     17.72 o 
  23   2  -2       60.61       58.27     11.69 o 
  24   2  -2       49.33       43.88     10.33 o 
  25   2  -2       34.23       30.70     14.88 o 
  26   2  -2      111.70      136.94     32.74 o 
   1   3  -2    14263.88    14629.83    117.30 o 
   2   3  -2     7896.45     7495.64     79.34 o 
   3   3  -2    12792.18    12350.70     84.61 o 
   4   3  -2     8435.45     8509.44     65.11 o 
   5   3  -2     3322.41     3319.90     58.00 o 
   6   3  -2      436.99      475.71     20.52 o 
   7   3  -2     1179.40     1235.56     29.75 o 
   8   3  -2     6396.44     6927.90     65.76 o 
   9   3  -2       65.59       47.41      6.26 o 
  10   3  -2     1592.96     1502.73     38.63 o 
  11   3  -2      242.35      183.66     16.70 o 
  12   3  -2     2428.89     2528.73     46.67 o 
  13   3  -2      271.71      304.41     14.48 o 
  14   3  -2     1132.52     1184.39     32.58 o 
  15   3  -2      711.01      750.38     30.60 o 
  16   3  -2      431.93      453.67     20.07 o 
  17   3  -2      496.95      529.59     22.23 o 
  18   3  -2      312.72      331.77     18.37 o 
  19   3  -2      501.89      477.06     29.64 o 
  20   3  -2       22.84       20.69     11.54 o 
  21   3  -2       86.83      107.92     18.64 o 
  22   3  -2      314.23      301.11     26.05 o 
  23   3  -2      252.30      258.53     38.44 o 
  24   3  -2       64.11       54.66     12.55 o 
  25   3  -2      516.37      573.26     38.01 o 
  26   3  -2      131.21      183.26     51.55 o 
   0   4  -2     6899.77     7441.79     72.71 o 
   1   4  -2      697.20      654.65     15.39 o 
   2   4  -2     2132.80     2114.37     35.03 o 
   3   4  -2      256.55      332.22     12.28 o 
   4   4  -2      852.34      771.20     18.56 o 
   5   4  -2     4111.22     3902.83     51.65 o 
   6   4  -2    13177.94    13828.98    213.72 o 
   7   4  -2     1197.89     1276.29     33.18 o 
   8   4  -2     4097.31     4008.21     59.67 o 
   9   4  -2     2086.86     2158.62     44.94 o 
  10   4  -2      458.27      566.22     23.71 o 
  11   4  -2       25.69       28.96      6.88 o 
  12   4  -2      764.92      922.79     34.42 o 
  13   4  -2      575.88      630.72     26.39 o 
  14   4  -2      762.36      675.75     26.32 o 
  15   4  -2      181.10      164.71     13.90 o 
  16   4  -2      262.44      230.79     15.11 o 
  17   4  -2      355.30      292.50     17.35 o 
  18   4  -2      806.46      685.97     29.69 o 
  19   4  -2       13.64       13.84      6.63 o 
  20   4  -2      241.70      207.42     17.79 o 
  21   4  -2       13.96        6.06      7.14 o 
  22   4  -2      408.87      495.76     33.39 o 
  23   4  -2       33.11       46.33     12.48 o 
  24   4  -2      924.43      992.19     49.51 o 
  25   4  -2      291.49      340.80     41.56 o 
   1   5  -2     6486.26     6232.42     52.50 o 
   2   5  -2     7419.97     7331.18     61.89 o 
   3   5  -2     2025.02     2181.40     31.76 o 
   4   5  -2     2430.85     2588.55     37.29 o 
   5   5  -2    11286.44    11336.96     89.19 o 
   6   5  -2     5086.01     5393.45     62.58 o 
   7   5  -2     4255.24     4635.29     62.80 o 
   8   5  -2      196.62      218.45     19.62 o 
   9   5  -2      734.17      806.86     33.72 o 
  10   5  -2      517.27      543.30     28.28 o 
  11   5  -2      442.42      479.80     21.79 o 
  12   5  -2      580.13      645.43     23.70 o 
  13   5  -2      901.21      909.14     36.17 o 
  14   5  -2     1064.51     1179.54     48.62 o 
  15   5  -2      938.41      873.23     32.04 o 
  16   5  -2       39.15       30.02      8.02 o 
  17   5  -2      263.73      290.26     19.59 o 
  18   5  -2      246.56      221.90     18.02 o 
  19   5  -2       79.61       61.42     10.32 o 
  20   5  -2      101.03      106.95     13.40 o 
  21   5  -2      116.55      116.34     18.08 o 
  22   5  -2      106.28       85.86     14.86 o 
  23   5  -2      312.94      322.57     33.92 o 
  24   5  -2      146.29      223.69     29.08 o 
  25   5  -2      550.76      635.33     58.28 o 
   0   6  -2     6933.41     6871.67     79.39 o 
   1   6  -2     9936.87    10206.70     87.56 o 
   2   6  -2     6412.17     6285.36     62.54 o 
   3   6  -2      380.16      358.80     15.29 o 
   4   6  -2     1462.89     1376.76     27.76 o 
   5   6  -2      720.33      677.13     20.99 o 
   6   6  -2      291.70      291.25     16.23 o 
   7   6  -2       55.49       96.71     10.76 o 
   8   6  -2     6594.38     6282.44     73.99 o 
   9   6  -2      503.04      541.09     26.39 o 
  10   6  -2      308.67      303.98     20.60 o 
  11   6  -2     1047.71      951.15     37.05 o 
  12   6  -2      972.43      959.90     41.59 o 
  13   6  -2     2301.60     2320.07     65.58 o 
  14   6  -2      746.11      677.76     47.39 o 
  15   6  -2      492.21      483.28     40.57 o 
  16   6  -2       23.23       73.97     26.51 o 
  17   6  -2      221.28      218.76     19.76 o 
  18   6  -2      721.85      626.66     33.43 o 
  19   6  -2      598.80      470.25     30.00 o 
  20   6  -2       59.14       46.08     11.05 o 
  21   6  -2      464.82      484.43     31.53 o 
  22   6  -2       47.00       53.41     11.45 o 
  23   6  -2       53.40       29.88     11.65 o 
  24   6  -2       31.40        9.63     17.96 o 
   1   7  -2      168.58      144.79      9.94 o 
   2   7  -2        7.76       11.32      5.37 o 
   3   7  -2      193.42      217.76     12.98 o 
   4   7  -2      840.92      830.74     23.19 o 
   5   7  -2     1212.70     1190.61     27.83 o 
   6   7  -2     1300.97     1295.51     33.17 o 
   7   7  -2     1929.38     1871.33     47.90 o 
   8   7  -2     2044.68     2110.62     43.05 o 
   9   7  -2      535.39      527.55     19.36 o 
  10   7  -2      978.89     1039.07     44.33 o 
  11   7  -2     1926.27     1986.74     61.74 o 
  12   7  -2      147.04      108.44     15.35 o 
  13   7  -2      625.07      601.26     39.18 o 
  14   7  -2      476.35      441.81     28.90 o 
  15   7  -2      423.35      425.27     22.64 o 
  16   7  -2      500.55      536.04     27.89 o 
  17   7  -2      143.99      125.17     19.62 o 
  18   7  -2       74.34       52.53     12.56 o 
  19   7  -2      150.29      202.55     20.86 o 
  20   7  -2       53.70       79.77     16.00 o 
  21   7  -2       60.14       40.15     17.88 o 
  22   7  -2       48.48       23.13     11.47 o 
  23   7  -2      106.55      129.83     27.29 o 
   0   8  -2      701.78      604.40     27.73 o 
   1   8  -2     1805.98     1576.98     32.18 o 
   2   8  -2      441.91      455.10     18.78 o 
   3   8  -2      593.90      566.30     21.96 o 
   4   8  -2      999.03      913.50     24.77 o 
   5   8  -2     3263.96     3199.29     46.02 o 
   6   8  -2     1290.58     1142.33     31.66 o 
   7   8  -2     2316.55     2284.09     51.37 o 
   8   8  -2       36.28        7.16      6.37 o 
   9   8  -2     1821.12     1735.38     49.17 o 
  10   8  -2     2540.82     2531.47     73.03 o 
  11   8  -2      281.46      260.70     30.85 o 
  12   8  -2      583.76      552.47     44.58 o 
  13   8  -2      161.69      164.77     25.11 o 
  14   8  -2       87.58       49.96     15.67 o 
  15   8  -2     1217.77     1174.42    178.99 o 
  16   8  -2       25.60       41.89     17.17 o 
  17   8  -2      314.20      342.89     42.68 o 
  18   8  -2      282.17      287.56     29.96 o 
  19   8  -2       61.08       63.31     11.81 o 
  20   8  -2      688.58      739.29     45.95 o 
  21   8  -2       61.06       67.88     12.80 o 
  22   8  -2      298.76      294.31     39.38 o 
  23   8  -2       31.90       87.43     26.45 o 
   1   9  -2      281.55      266.69     14.43 o 
   2   9  -2      550.55      659.81     23.70 o 
   3   9  -2     1222.82     1100.15     32.28 o 
   4   9  -2      571.44      592.66     22.25 o 
   5   9  -2     1168.52     1000.30     28.85 o 
   6   9  -2      878.22      972.80     35.69 o 
   7   9  -2     1621.65     1740.08     52.39 o 
   8   9  -2     5091.63     5057.40     89.40 o 
   9   9  -2     1544.40     1505.20     57.14 o 
  10   9  -2      463.36      399.65     29.30 o 
  11   9  -2     1583.59     1546.02     75.99 o 
  12   9  -2      765.12      716.39     53.06 o 
  13   9  -2      315.05      417.50     40.96 o 
  14   9  -2      414.54      384.95     40.50 o 
  15   9  -2      113.18      195.01     30.25 o 
  16   9  -2       34.36       37.13     13.93 o 
  17   9  -2      158.12      157.36     36.89 o 
  18   9  -2       21.52        3.11     19.79 o 
  19   9  -2      511.73      606.27     37.13 o 
  20   9  -2       59.63       64.91     13.42 o 
  21   9  -2      315.89      404.84     36.01 o 
  22   9  -2       24.07       14.74     34.34 o 
   0  10  -2      994.96      935.92     46.80 o 
   1  10  -2       78.76       69.81      9.67 o 
   2  10  -2      329.97      327.14     19.10 o 
   3  10  -2       17.67       12.56      6.17 o 
   4  10  -2      930.07      908.67     39.48 o 
   5  10  -2      851.93      929.34     31.28 o 
   6  10  -2     5626.53     5689.74    122.33 o 
   7  10  -2       71.89       50.38     11.54 o 
   8  10  -2     1677.49     1791.31     56.35 o 
   9  10  -2      342.39      275.31     22.92 o 
  10  10  -2      398.16      412.11     27.63 o 
  11  10  -2      284.06      272.90     23.16 o 
  12  10  -2      298.81      337.79     38.14 o 
  13  10  -2      792.79      926.45     63.20 o 
  14  10  -2      811.18      976.70     65.83 o 
  15  10  -2      412.24      328.32     55.02 o 
  16  10  -2      251.80      298.92     38.00 o 
  17  10  -2      121.82       85.40     21.83 o 
  18  10  -2       60.16       83.47     39.63 o 
  19  10  -2        3.95       17.04     14.71 o 
  20  10  -2      167.05      134.54     22.03 o 
   1  11  -2      431.40      498.75     31.62 o 
   2  11  -2      554.90      600.98     29.88 o 
   3  11  -2      580.34      557.61     25.98 o 
   4  11  -2     2198.08     2150.08     50.13 o 
   5  11  -2      141.84      138.97     15.47 o 
   6  11  -2      781.35      758.03     34.91 o 
   7  11  -2      571.23      547.38     33.23 o 
   8  11  -2      843.47      920.12     42.77 o 
   9  11  -2      387.05      444.54     30.10 o 
  10  11  -2      442.39      537.80     40.69 o 
  11  11  -2      513.70      468.06     39.06 o 
  12  11  -2       93.00       65.04     16.75 o 
  13  11  -2      103.65      132.45     22.74 o 
  14  11  -2       35.51       -0.11     15.50 o 
  15  11  -2       63.96       33.81     16.53 o 
  16  11  -2      113.16       94.92     21.84 o 
  17  11  -2      126.35      104.48     26.99 o 
  18  11  -2       22.65        4.05     13.64 o 
  19  11  -2      138.05      156.02     46.32 o 
   0  12  -2     1604.75     1503.68     80.85 o 
   1  12  -2      384.27      345.00     26.57 o 
   2  12  -2     1530.76     1443.80     54.29 o 
   3  12  -2      945.90      796.49     37.37 o 
   4  12  -2      718.75      783.70     42.70 o 
   5  12  -2      909.30      944.85     46.99 o 
   6  12  -2       51.30       21.45     14.38 o 
   7  12  -2      848.37      734.45     61.83 o 
   8  12  -2       64.84       33.93     13.71 o 
   9  12  -2      355.32      278.17     31.48 o 
  10  12  -2      614.58      701.52     48.59 o 
  11  12  -2      744.03      743.67     50.95 o 
  12  12  -2       39.74       30.41     19.97 o 
  13  12  -2      280.10      178.03     32.42 o 
  14  12  -2       82.50       75.38     17.21 o 
  15  12  -2      572.08      660.42     49.74 o 
  16  12  -2      172.97      203.64     29.65 o 
  17  12  -2       62.54       35.66     19.95 o 
   1  13  -2      327.65      306.40     40.10 o 
   2  13  -2      860.87      823.12     52.93 o 
   3  13  -2      147.08      161.49     21.19 o 
   4  13  -2     1322.07     1352.27     58.42 o 
   5  13  -2      217.93      248.71     26.23 o 
   6  13  -2      154.55      193.73     27.21 o 
   7  13  -2      145.51      151.86     23.50 o 
   8  13  -2      169.92      153.06     24.61 o 
   9  13  -2       17.92       34.03     15.90 o 
  10  13  -2      181.62      148.15     29.70 o 
  11  13  -2       60.78       51.91     16.28 o 
  12  13  -2       86.78       94.97     20.64 o 
  13  13  -2      257.05      221.68     29.27 o 
  14  13  -2      742.95      782.86     85.27 o 
  15  13  -2       18.73       36.47     14.12 o 
   0  14  -2      814.47      899.28     98.79 o 
   1  14  -2      294.18      295.74     28.56 o 
   2  14  -2       72.20       77.35     16.50 o 
   3  14  -2      379.58      351.50     32.26 o 
   4  14  -2     1190.19     1105.80     55.12 o 
   5  14  -2      334.18      364.44     50.44 o 
   6  14  -2      230.15      202.76     31.04 o 
   7  14  -2      123.02      130.88     23.61 o 
   8  14  -2      158.08      157.73     25.81 o 
   9  14  -2       54.74       42.81     14.91 o 
  10  14  -2        3.46       20.77     13.58 o 
  11  14  -2       59.92       53.15     16.01 o 
  12  14  -2      260.93      305.46     35.70 o 
  13  14  -2      479.23      435.93     42.42 o 
   1  15  -2       34.13        7.95     19.22 o 
   2  15  -2       10.44       13.10     12.82 o 
   3  15  -2        5.52      -10.00     11.64 o 
   4  15  -2      160.92      188.55     32.30 o 
   5  15  -2      353.06      333.52     36.93 o 
   6  15  -2      124.20      116.53     28.74 o 
   7  15  -2      130.14      119.45     33.02 o 
   8  15  -2       34.95       49.51     14.30 o 
   9  15  -2      251.89      247.80     32.37 o 
  10  15  -2      399.25      526.68     57.09 o 
   0  16  -2      265.22      274.31     60.09 o 
   1  16  -2      191.62      266.63     42.12 o 
   2  16  -2      100.95      131.00     39.60 o 
   3  16  -2      124.94      143.81     31.61 o 
   4  16  -2       32.10       67.15     22.81 o 
   2   0  -1     2555.88     1490.12    707.30 o 
   4   0  -1    12699.57    12162.17     72.52 o 
   6   0  -1     4280.76     3869.68     49.48 o 
   8   0  -1      346.21      405.12     16.24 o 
  10   0  -1     4029.64     3888.25     55.90 o 
  12   0  -1     7907.78     7841.82     87.64 o 
  14   0  -1     1022.23      968.88     75.56 o 
  16   0  -1     5175.24     4621.01    123.13 o 
  18   0  -1     1404.32     1529.84     73.24 o 
  20   0  -1     4045.31     4231.64    129.97 o 
  22   0  -1      231.05      298.33     29.46 o 
  24   0  -1       31.08       16.15     11.87 o 
  26   0  -1      308.65      279.31    117.34 o 
   2   1  -1     1508.24     1556.99     34.99 o 
   3   1  -1    14140.39    14363.00     98.94 o 
   4   1  -1    22820.41    22434.80     93.74 o 
   5   1  -1     1568.26     1373.18     28.11 o 
   6   1  -1      735.58      719.75     16.15 o 
   7   1  -1     2537.79     2570.03     29.93 o 
   8   1  -1     3459.06     3152.67     35.28 o 
   9   1  -1     1119.32     1125.26     23.60 o 
  10   1  -1     1503.37     1494.30     27.41 o 
  11   1  -1     1332.03     1581.03     27.70 o 
  12   1  -1      826.68      781.49     20.43 o 
  13   1  -1      681.99      713.84     21.39 o 
  14   1  -1      652.87      469.17     28.87 o 
  15   1  -1     2055.56     2043.59     40.40 o 
  16   1  -1     1802.97     1818.17     52.28 o 
  17   1  -1      819.54      790.18     36.08 o 
  18   1  -1     1240.14     1271.93     47.42 o 
  19   1  -1     1514.05     1610.91     47.31 o 
  20   1  -1      408.60      378.80     24.00 o 
  21   1  -1      289.09      256.84     20.41 o 
  22   1  -1      231.02      231.50     20.01 o 
  23   1  -1       34.25       34.24     12.09 o 
  24   1  -1       41.36       33.42     12.06 o 
  25   1  -1        0.88      -34.03     36.04 o 
  26   1  -1       95.06      124.30     25.66 o 
   1   2  -1     2984.47     2978.00     27.28 o 
   2   2  -1     1629.26     1680.79     20.85 o 
   3   2  -1    59445.20    59643.29    615.50 o 
   4   2  -1     3132.92     3033.68     41.58 o 
   5   2  -1     1094.50     1100.78     23.12 o 
   6   2  -1     1738.75     1781.60     27.76 o 
   7   2  -1     2979.70     2974.67     39.54 o 
   8   2  -1     1144.97      979.61     23.97 o 
   9   2  -1     5038.45     5639.91     52.78 o 
  10   2  -1     9165.59     9248.56     99.39 o 
  11   2  -1     1718.95     1719.22     29.19 o 
  12   2  -1     1999.94     1927.73     32.30 o 
  13   2  -1      972.02      997.69     22.10 o 
  14   2  -1      152.44       87.33     15.03 o 
  15   2  -1     1404.87     1301.53     33.47 o 
  16   2  -1     1645.36     1675.67     42.66 o 
  17   2  -1     2958.54     2858.66     68.66 o 
  18   2  -1      982.03     1048.71     33.10 o 
  19   2  -1      873.73      751.79     31.11 o 
  20   2  -1      307.96      256.56     19.26 o 
  21   2  -1       80.25       94.30     17.87 o 
  22   2  -1       71.47       63.93     14.76 o 
  23   2  -1      452.81      401.63     29.92 o 
  24   2  -1       37.26       55.17     12.60 o 
  25   2  -1       42.21       52.91     15.62 o 
  26   2  -1       23.20      -10.83     58.70 o 
   0   3  -1     4072.41     3422.77     47.06 o 
   1   3  -1     8852.79     8774.28     48.01 o 
   2   3  -1     5251.90     4821.62     89.73 o 
   3   3  -1    10307.78    10375.60     76.96 o 
   4   3  -1    11115.38    11349.67    222.26 o 
   5   3  -1       38.48       40.11      7.02 o 
   6   3  -1      312.97      353.53     15.42 o 
   7   3  -1     9065.92     9159.74     80.15 o 
   8   3  -1     2227.51     2163.17     36.36 o 
   9   3  -1    23270.56    24839.23    174.47 o 
  10   3  -1    10437.89    11176.33    103.22 o 
  11   3  -1       12.40       16.92      5.47 o 
  12   3  -1      209.38      204.80     13.46 o 
  13   3  -1      505.59      523.12     20.81 o 
  14   3  -1     1434.58     1587.13     33.84 o 
  15   3  -1     1165.17     1113.59     34.31 o 
  16   3  -1     2912.83     2699.22     54.80 o 
  17   3  -1     2067.79     2093.77     40.96 o 
  18   3  -1      908.81      877.95     29.19 o 
  19   3  -1       63.24       75.69      9.55 o 
  20   3  -1     1258.22     1226.37     41.26 o 
  21   3  -1       53.93       81.65     14.44 o 
  22   3  -1      341.61      314.56     26.07 o 
  23   3  -1      169.08      173.50     20.26 o 
  24   3  -1       61.53       56.42     12.32 o 
  25   3  -1       16.72       29.53     12.72 o 
  26   3  -1       84.19       32.08     21.85 o 
   1   4  -1     8272.19     7705.86     86.31 o 
   2   4  -1      751.49      696.35     16.94 o 
   3   4  -1     1722.75     1731.63     26.72 o 
   4   4  -1     5298.20     5735.77    121.84 o 
   5   4  -1      491.00      628.26     23.99 o 
   6   4  -1    17380.44    17447.52    111.73 o 
   7   4  -1     9400.97     9298.20    113.32 o 
   8   4  -1     4019.60     3875.16     72.39 o 
   9   4  -1      893.60      950.35     26.81 o 
  10   4  -1     2336.77     2322.02     47.56 o 
  11   4  -1      361.54      453.15     26.18 o 
  12   4  -1     3598.05     3730.30     60.99 o 
  13   4  -1      159.22      188.75     11.88 o 
  14   4  -1     1303.81     1196.76     35.16 o 
  15   4  -1      304.37      292.58     20.05 o 
  16   4  -1      237.81      196.78     13.76 o 
  17   4  -1      531.12      552.04     23.26 o 
  18   4  -1      345.37      303.99     17.95 o 
  19   4  -1       27.31        6.81      6.05 o 
  20   4  -1      557.44      453.58     25.66 o 
  21   4  -1       15.01       22.67      7.24 o 
  22   4  -1       55.66      124.46     17.53 o 
  23   4  -1      132.88      137.38     22.82 o 
  24   4  -1       23.32       30.51     28.73 o 
  25   4  -1       30.20       33.14     33.86 o 
   0   5  -1     5499.96     5081.74     74.54 o 
   1   5  -1     3588.13     3659.87     47.71 o 
   2   5  -1     4190.35     4213.42     42.70 o 
   3   5  -1     2614.22     2707.42     34.49 o 
   4   5  -1     4544.34     4350.21     51.50 o 
   5   5  -1     2219.86     2615.79     57.63 o 
   6   5  -1     1800.05     1892.23     40.55 o 
   7   5  -1      300.22      261.09     15.44 o 
   8   5  -1      588.78      542.41     17.73 o 
   9   5  -1      723.78      699.40     31.28 o 
  10   5  -1      566.08      547.01     24.64 o 
  11   5  -1     2177.89     2214.94     46.04 o 
  12   5  -1      542.43      584.55     25.36 o 
  13   5  -1       14.10        1.55      6.94 o 
  14   5  -1     1276.83     1227.62     62.36 o 
  15   5  -1     1786.07     1682.05     51.53 o 
  16   5  -1      582.95      585.78     29.85 o 
  17   5  -1      190.62      163.53     16.77 o 
  18   5  -1      125.04      100.62     13.66 o 
  19   5  -1      572.48      543.96     31.28 o 
  20   5  -1      133.74      128.81     16.30 o 
  21   5  -1      203.89      163.31     18.00 o 
  22   5  -1      267.86      314.39     26.01 o 
  23   5  -1       44.71       26.44     16.59 o 
  24   5  -1       11.12       13.32     15.24 o 
  25   5  -1      174.07      188.07     33.59 o 
   1   6  -1     1349.65     1561.89     28.63 o 
   2   6  -1     1311.28     1399.35     27.00 o 
   3   6  -1      880.76      833.32     20.97 o 
   4   6  -1     2652.82     2601.44     37.02 o 
   5   6  -1     1161.40     1059.44     30.22 o 
   6   6  -1     1031.11     1048.61     33.33 o 
   7   6  -1      147.09      138.89     12.70 o 
   8   6  -1     3656.42     3501.98     61.09 o 
   9   6  -1      760.54     1004.97     35.47 o 
  10   6  -1     1679.29     1650.11     38.71 o 
  11   6  -1      531.41      473.85     16.61 o 
  12   6  -1      264.56      236.01     14.25 o 
  13   6  -1     1235.97     1180.07     48.14 o 
  14   6  -1      404.03      442.13     37.25 o 
  15   6  -1      155.15      134.80     21.16 o 
  16   6  -1     1093.55     1172.07     43.56 o 
  17   6  -1     1928.50     1953.25     62.16 o 
  18   6  -1       13.07        7.80      7.67 o 
  19   6  -1       75.96       79.46     13.57 o 
  20   6  -1       47.63       45.74     10.62 o 
  21   6  -1      400.23      442.91     37.45 o 
  22   6  -1       94.80      117.47     23.11 o 
  23   6  -1       56.23       64.30     17.14 o 
  24   6  -1       76.53      100.14     25.73 o 
   0   7  -1      314.60      264.03     20.75 o 
   1   7  -1     1211.91     1294.38     28.38 o 
   2   7  -1     2419.43     2434.66     38.61 o 
   3   7  -1      168.20      195.41     11.24 o 
   4   7  -1     2629.27     2766.26     41.14 o 
   5   7  -1       32.47       26.87      8.08 o 
   6   7  -1      474.06      542.78     26.16 o 
   7   7  -1     1286.70     1309.56     36.41 o 
   8   7  -1       16.07       29.44      6.04 o 
   9   7  -1       24.35       24.52      6.00 o 
  10   7  -1      522.44      476.41     30.27 o 
  11   7  -1     4016.68     3784.31     84.99 o 
  12   7  -1     1121.58     1071.72     46.03 o 
  13   7  -1     1139.47     1033.47     29.07 o 
  14   7  -1       96.48       71.68     10.87 o 
  15   7  -1      382.03      394.19     24.18 o 
  16   7  -1      342.06      404.62     23.53 o 
  17   7  -1       34.89       28.56     10.14 o 
  18   7  -1      127.70      123.52     16.74 o 
  19   7  -1       55.65       43.99     12.02 o 
  20   7  -1      299.42      245.96     23.03 o 
  21   7  -1       17.47        9.40      8.41 o 
  22   7  -1       20.73       14.26      8.68 o 
  23   7  -1      239.79      262.19     38.15 o 
  24   7  -1        6.99       15.15     15.28 o 
   1   8  -1     1325.95     1137.31     27.20 o 
   2   8  -1      258.48      251.32     12.98 o 
   3   8  -1     1031.07     1073.11     26.26 o 
   4   8  -1     1176.35     1104.86     26.56 o 
   5   8  -1     3620.37     3597.42     54.73 o 
   6   8  -1      467.67      546.18     23.39 o 
   7   8  -1      593.41      662.68     24.08 o 
   8   8  -1      425.45      408.99     24.16 o 
   9   8  -1      418.55      456.76     26.08 o 
  10   8  -1     1627.26     1683.09     56.81 o 
  11   8  -1     2177.90     2033.19     90.32 o 
  12   8  -1     1390.64     1591.17     73.90 o 
  13   8  -1      231.67      204.44     27.71 o 
  14   8  -1      202.97      164.82     26.05 o 
  15   8  -1      296.89      288.89     51.32 o 
  16   8  -1      163.07      184.50     28.71 o 
  17   8  -1      617.51      501.36     37.56 o 
  18   8  -1      174.14      218.72     21.66 o 
  19   8  -1      448.61      430.73     30.40 o 
  20   8  -1      339.98      310.67     26.44 o 
  21   8  -1       23.73       20.80     11.61 o 
  22   8  -1       91.71       67.93     14.44 o 
  23   8  -1       37.63       -3.73     16.40 o 
   0   9  -1      445.47      473.71     26.02 o 
   1   9  -1      218.59      213.84     12.88 o 
   2   9  -1     1886.38     1874.85     41.65 o 
   3   9  -1     3213.51     3149.56     47.73 o 
   4   9  -1      145.94      130.44     10.81 o 
   5   9  -1     1103.92     1029.29     28.45 o 
   6   9  -1      472.93      520.34     29.43 o 
   7   9  -1     1484.74     1570.37     50.52 o 
   8   9  -1      550.13      586.81     31.32 o 
   9   9  -1     2073.29     2101.52     59.10 o 
  10   9  -1     1647.24     1641.06     58.86 o 
  11   9  -1       53.55       78.51     42.09 o 
  12   9  -1     2413.59     2346.99    143.70 o 
  13   9  -1      265.89      247.93     31.49 o 
  14   9  -1      252.42      226.43     31.29 o 
  15   9  -1      143.75      143.48     29.24 o 
  16   9  -1       45.24       97.68     22.73 o 
  17   9  -1      708.10      703.93    126.45 o 
  18   9  -1      320.51      311.87     36.73 o 
  19   9  -1       15.31        5.84      9.35 o 
  20   9  -1      101.21      121.30     17.02 o 
  21   9  -1        1.36       12.10     11.56 o 
  22   9  -1      280.43      298.89     38.15 o 
   1  10  -1      229.53      226.12     14.78 o 
   2  10  -1      245.62      265.85     15.99 o 
   3  10  -1      148.59      188.19     18.67 o 
   4  10  -1     1107.64     1094.07     33.09 o 
   5  10  -1     3428.97     3307.30     57.89 o 
   6  10  -1      668.73      650.21     34.32 o 
   7  10  -1     4637.14     4633.76    129.47 o 
   8  10  -1     1338.12     1289.03     48.26 o 
   9  10  -1      230.25      153.38     17.82 o 
  10  10  -1     1547.34     1616.65     54.98 o 
  11  10  -1      653.15      599.29     34.08 o 
  12  10  -1      178.76      179.78     28.20 o 
  13  10  -1      200.15      167.47     28.54 o 
  14  10  -1      144.39      155.49     48.82 o 
  15  10  -1      783.07      780.87     58.91 o 
  16  10  -1        6.35       -9.56     13.81 o 
  17  10  -1       29.80       37.60     14.83 o 
  18  10  -1      290.00      241.87     29.20 o 
  19  10  -1       97.84       80.48     17.68 o 
  20  10  -1       34.51       25.94     11.54 o 
   0  11  -1     2341.58     2260.27    109.40 o 
   1  11  -1     1808.78     1669.65     57.44 o 
   2  11  -1      518.31      491.24     28.67 o 
   3  11  -1      262.80      220.49     17.58 o 
   4  11  -1      993.89     1007.34     33.37 o 
   5  11  -1     1099.83     1039.78     41.13 o 
   6  11  -1      461.89      370.68     27.37 o 
   7  11  -1       71.13       70.44     15.70 o 
   8  11  -1       31.91       51.28     12.47 o 
   9  11  -1     1226.46     1294.00     62.15 o 
  10  11  -1      560.72      565.45     60.25 o 
  11  11  -1      472.18      358.43     34.19 o 
  12  11  -1      233.04      242.87     28.64 o 
  13  11  -1     1197.54     1383.74     66.92 o 
  14  11  -1      245.02      205.06     32.88 o 
  15  11  -1      466.49      437.26     45.88 o 
  16  11  -1      166.32      139.82     28.89 o 
  17  11  -1      383.38      408.75     45.85 o 
  18  11  -1       97.70       78.38     21.65 o 
  19  11  -1       84.01      148.54     42.11 o 
   1  12  -1      631.40      541.89     34.53 o 
   2  12  -1        5.80        0.18      6.94 o 
   3  12  -1      819.83      737.58     33.29 o 
   4  12  -1       63.65       56.34     12.47 o 
   5  12  -1     1035.67     1086.49     57.23 o 
   6  12  -1      417.57      438.72     37.50 o 
   7  12  -1     1120.53     1133.33     59.73 o 
   8  12  -1       29.01       10.20     12.69 o 
   9  12  -1      213.26      212.22     27.60 o 
  10  12  -1      375.71      361.64     34.81 o 
  11  12  -1      238.75      274.88     31.43 o 
  12  12  -1       12.14       10.35     12.54 o 
  13  12  -1      413.66      478.92     41.07 o 
  14  12  -1      483.14      572.30     45.62 o 
  15  12  -1      241.46      265.42     34.16 o 
  16  12  -1      302.96      273.07     32.54 o 
  17  12  -1       56.97       43.57     18.04 o 
   0  13  -1      308.47      277.27     36.88 o 
   1  13  -1      364.02      341.77     33.96 o 
   2  13  -1      246.73      267.27     26.16 o 
   3  13  -1       96.74       42.78     12.25 o 
   4  13  -1      621.56      625.64     46.13 o 
   5  13  -1      411.98      388.09     36.87 o 
   6  13  -1       64.04       56.59     16.80 o 
   7  13  -1       54.86       84.58     25.66 o 
   8  13  -1       52.08       60.95     15.79 o 
   9  13  -1      142.87      139.71     25.51 o 
  10  13  -1       34.55       12.88     13.26 o 
  11  13  -1      376.32      384.44     37.57 o 
  12  13  -1      168.98      172.67     26.09 o 
  13  13  -1       69.06       49.35     19.88 o 
  14  13  -1       96.14       71.86     18.62 o 
  15  13  -1       44.81       76.14     20.02 o 
  16  13  -1      120.29      109.70     38.14 o 
   1  14  -1       18.23        5.86     12.03 o 
   2  14  -1     1067.38     1106.76     54.77 o 
   3  14  -1       68.83       85.74     17.35 o 
   4  14  -1     1049.62     1167.54     71.38 o 
   5  14  -1      398.18      362.96     37.13 o 
   6  14  -1      114.46       86.45     20.31 o 
   7  14  -1       73.42       67.70     17.37 o 
   8  14  -1       95.01       98.26     21.46 o 
   9  14  -1       62.34       83.96     20.95 o 
  10  14  -1       99.94      107.69     29.26 o 
  11  14  -1      254.76      325.52     47.28 o 
  12  14  -1       20.60        9.65     17.41 o 
  13  14  -1      231.39      307.03     64.45 o 
   0  15  -1      700.44      900.31     73.97 o 
   1  15  -1      612.71      563.69     40.81 o 
   2  15  -1      130.18      101.50     19.44 o 
   3  15  -1      179.46      184.06     27.93 o 
   4  15  -1      308.10      376.78     38.87 o 
   5  15  -1      432.54      509.05     57.07 o 
   6  15  -1      257.80      305.38     43.21 o 
   7  15  -1      226.34      187.86     37.73 o 
   8  15  -1      225.94      257.98     33.78 o 
   9  15  -1      115.68      106.27     28.46 o 
  10  15  -1       11.68       13.09     87.53 o 
   1  16  -1      640.94      636.93     62.23 o 
   2  16  -1        6.90       39.16     18.12 o 
   3  16  -1       83.34      115.10     29.47 o 
   4  16  -1       48.12       36.82     21.89 o 
   4   0   0     1473.92     1522.39     26.94 o 
   6   0   0     2406.36     1616.23     30.75 o 
   8   0   0    14429.67    15075.00    223.29 o 
  10   0   0      234.66      211.45     12.81 o 
  12   0   0     1915.50     2112.90     50.62 o 
  14   0   0      393.73      276.76     22.32 o 
  16   0   0      289.17      314.50     32.20 o 
  18   0   0     2432.85     2216.65     88.78 o 
  20   0   0      534.98      645.30     51.84 o 
  22   0   0      434.62      459.76     34.20 o 
  24   0   0       25.72       48.51     18.26 o 
  26   0   0     1358.79     1586.85    132.92 o 
   2   1   0     4573.25     4396.59     85.27 o 
   3   1   0        2.72        9.10      5.01 o 
   4   1   0    11351.33    10674.52     71.56 o 
   5   1   0      259.90      177.94      7.68 o 
   6   1   0     7858.83     7770.88     60.34 o 
   7   1   0     5444.29     5675.06     48.94 o 
   8   1   0       97.38      145.55      7.34 o 
   9   1   0      254.58      187.04      8.19 o 
  10   1   0      217.34      249.10     10.02 o 
  11   1   0        5.05       11.18      3.04 o 
  12   1   0      161.76      134.77      8.48 o 
  13   1   0       38.50       38.83      5.30 o 
  14   1   0       77.12      104.33      9.42 o 
  15   1   0     1444.56     1508.84     28.96 o 
  16   1   0      431.53      140.45    100.23 o 
  17   1   0     1207.45     1059.26     42.10 o 
  18   1   0      653.61      622.27     33.67 o 
  19   1   0     2678.48     2819.42     73.33 o 
  20   1   0     1842.27     1985.17     53.86 o 
  21   1   0       80.10      104.11     13.53 o 
  22   1   0       24.55       47.13     12.13 o 
  23   1   0      127.22      134.69     14.85 o 
  24   1   0      368.12      412.63     38.81 o 
  25   1   0        3.22        6.70     12.06 o 
  26   1   0      208.67      235.86     36.97 o 
   0   2   0     1334.93     1121.18     27.42 o 
   1   2   0     8266.92     7022.54     49.20 o 
   2   2   0     2494.33     2246.05     27.96 o 
   3   2   0    25115.32    25028.23    262.25 o 
   4   2   0      768.30      643.82     15.22 o 
   5   2   0      278.70      234.97      9.65 o 
   6   2   0      977.88      930.10     20.51 o 
   7   2   0    18968.45    19882.76    159.35 o 
   8   2   0        9.48        3.89      2.63 o 
   9   2   0       21.51       51.70      5.28 o 
  10   2   0      936.71     1047.04     22.36 o 
  11   2   0      220.09      315.65     13.53 o 
  12   2   0     1104.88      949.75     22.63 o 
  13   2   0     1123.26     1181.97     24.77 o 
  14   2   0      235.03      268.28     11.28 o 
  15   2   0        7.30       14.48      4.14 o 
  16   2   0     4160.82     4061.52     74.50 o 
  17   2   0     1862.29     1681.65     61.22 o 
  18   2   0      144.29      102.89     16.75 o 
  19   2   0     1656.38     1707.16     66.22 o 
  20   2   0       26.97        9.85      6.75 o 
  21   2   0      166.86      158.13     20.06 o 
  22   2   0       24.95        5.28     10.20 o 
  23   2   0      396.60      504.30     33.34 o 
  24   2   0      281.67      242.75     30.17 o 
  25   2   0       57.65       57.23     15.80 o 
  26   2   0        4.21       10.30     12.44 o 
   1   3   0      478.49      409.68     13.19 o 
   2   3   0       61.67       51.03      6.63 o 
   3   3   0      112.57       91.91      8.73 o 
   4   3   0        5.56        4.26      2.41 o 
   5   3   0     2545.79     2893.84     40.62 o 
   6   3   0     9340.34    10084.29    170.50 o 
   7   3   0      185.86      200.56      9.83 o 
   8   3   0      370.66      291.02     13.73 o 
   9   3   0      629.47      867.20     24.47 o 
  10   3   0     2287.47     3016.93     52.17 o 
  11   3   0      428.71      276.96     14.53 o 
  12   3   0       12.96       42.68      6.54 o 
  13   3   0      851.27     1143.66     27.76 o 
  14   3   0        0.67        1.36      2.94 o 
  15   3   0      149.10       57.13     18.48 o 
  16   3   0      557.83      554.82     25.45 o 
  17   3   0        0.02        0.04      6.33 o 
  18   3   0      304.58      301.31     20.20 o 
  19   3   0     1585.20     1561.04     37.36 o 
  20   3   0       38.97       41.02     10.39 o 
  21   3   0      494.39      631.93     31.99 o 
  22   3   0      432.11      425.42     30.14 o 
  23   3   0        0.01        4.91      8.71 o 
  24   3   0       10.56       20.65     12.05 o 
  25   3   0       85.67       64.53     21.30 o 
  26   3   0       20.60        8.53     16.77 o 
   0   4   0     5934.30     7066.84    127.49 o 
   1   4   0        8.86       18.02      4.67 o 
   2   4   0     1169.75     1026.66     19.36 o 
   3   4   0      229.75      190.34      8.90 o 
   4   4   0      393.45      555.23     15.29 o 
   5   4   0     2358.96     2269.33     30.22 o 
   6   4   0    60487.35    61556.81    499.58 o 
   7   4   0      493.26      479.86     20.23 o 
   8   4   0     4845.05     4130.89     53.58 o 
   9   4   0      558.56      510.98     21.71 o 
  10   4   0     1378.06     1430.80     67.04 o 
  11   4   0      427.94      342.97     22.52 o 
  12   4   0      228.84      135.22     11.80 o 
  13   4   0      567.16      560.49     20.14 o 
  14   4   0     2944.49     3479.98     55.19 o 
  15   4   0       19.77       12.85      6.37 o 
  16   4   0      162.72      196.81     17.19 o 
  17   4   0       63.42       27.07      7.27 o 
  18   4   0      714.46      743.73     28.25 o 
  19   4   0      171.39      167.19     15.28 o 
  20   4   0      902.39      776.80     37.90 o 
  21   4   0      103.41      120.23     16.51 o 
  22   4   0       11.24       -6.42     10.26 o 
  23   4   0      142.75      120.13     21.11 o 
  24   4   0      355.81      389.58     37.09 o 
  25   4   0      216.26      207.31     40.55 o 
   1   5   0     3364.87     4071.13     44.47 o 
   2   5   0     1044.48     1388.12     23.96 o 
   3   5   0       87.20      171.35      9.04 o 
   4   5   0       12.46       48.50      5.87 o 
   5   5   0      788.88      870.48     27.41 o 
   6   5   0     5818.96     6336.47     51.04 o 
   7   5   0      429.90      441.95     15.37 o 
   8   5   0     1223.99     1205.75     26.77 o 
   9   5   0     2201.35     2201.37     38.66 o 
  10   5   0      641.52      768.97     28.80 o 
  11   5   0      878.28      932.31     27.39 o 
  12   5   0      133.76      119.35     10.73 o 
  13   5   0       26.56       37.76      7.41 o 
  14   5   0       13.17       -6.59      6.59 o 
  15   5   0      303.05      386.88     24.19 o 
  16   5   0      336.28      408.36     31.75 o 
  17   5   0       77.03       81.64     12.32 o 
  18   5   0       39.93       46.72      8.20 o 
  19   5   0      335.59      336.94     21.61 o 
  20   5   0      537.49      467.82     33.38 o 
  21   5   0     1258.93     1369.59     52.39 o 
  22   5   0       22.44       30.95      9.81 o 
  23   5   0      135.79      150.27     19.03 o 
  24   5   0      161.22      143.62     31.59 o 
  25   5   0       40.26       46.35     17.95 o 
   0   6   0     3625.34     3948.60     63.69 o 
   1   6   0     1570.63     2015.75     34.41 o 
   2   6   0      291.78      236.32     10.54 o 
   3   6   0     2323.77     2760.16     34.75 o 
   4   6   0     1094.51      906.41     26.83 o 
   5   6   0     1098.46     1102.39     38.56 o 
   6   6   0     4910.98     4504.01     69.03 o 
   7   6   0     4932.58     5244.05     74.86 o 
   8   6   0     2061.75     2014.32     40.20 o 
   9   6   0     3525.89     3673.87     51.67 o 
  10   6   0       63.64       78.35      7.04 o 
  11   6   0     2504.54     2343.86     36.79 o 
  12   6   0       23.46       17.43      6.18 o 
  13   6   0     5704.47     6286.64    108.86 o 
  14   6   0     1447.71     1312.50     52.46 o 
  15   6   0       13.40       30.54      9.16 o 
  16   6   0       45.38       12.36      7.84 o 
  17   6   0      374.22      409.40     26.74 o 
  18   6   0       52.81       52.76     11.66 o 
  19   6   0     1626.12     1383.36     51.33 o 
  20   6   0      149.94      145.02     18.08 o 
  21   6   0      832.76      820.29     41.42 o 
  22   6   0      183.83      196.19     21.60 o 
  23   6   0      129.33      198.45     21.77 o 
  24   6   0      253.40      221.01     34.72 o 
   1   7   0      758.14      646.58     25.83 o 
   2   7   0        6.44        2.18      3.74 o 
   3   7   0     1567.20     1384.29     28.26 o 
   4   7   0       69.38       70.48      6.95 o 
   5   7   0     1230.14     1350.47     47.30 o 
   6   7   0     1125.71     1235.70     35.37 o 
   7   7   0       34.50       37.25      6.85 o 
   8   7   0      299.39      211.24     14.09 o 
   9   7   0     5978.87     6374.02     76.63 o 
  10   7   0       23.54       32.41      6.49 o 
  11   7   0     1808.10     1499.51     32.44 o 
  12   7   0       20.94       22.57      5.53 o 
  13   7   0      107.84      119.63     13.22 o 
  14   7   0      132.16      114.25     24.55 o 
  15   7   0        5.59       -2.79      6.35 o 
  16   7   0      546.58      513.32     27.62 o 
  17   7   0      194.44      242.37     20.89 o 
  18   7   0      592.34      652.02     29.72 o 
  19   7   0        3.44        9.63      7.82 o 
  20   7   0        1.68       -8.90      8.90 o 
  21   7   0      166.00      222.85     22.44 o 
  22   7   0       38.55       48.73     17.20 o 
  23   7   0       52.84       70.78     13.63 o 
   0   8   0    45048.45    46986.00    320.33 o 
   1   8   0     1428.35     1343.94     35.29 o 
   2   8   0      114.24       97.49      8.71 o 
   3   8   0     2266.70     1996.58     34.85 o 
   4   8   0     4801.30     4672.04     52.46 o 
   5   8   0      979.00     1003.73     29.35 o 
   6   8   0     1356.21     1491.41     35.75 o 
   7   8   0       23.36       24.28      6.01 o 
   8   8   0      151.27      187.70     16.91 o 
   9   8   0      205.79      164.30     15.46 o 
  10   8   0      905.39      854.70     41.10 o 
  11   8   0      533.67      503.09     40.77 o 
  12   8   0      207.79      241.30     39.17 o 
  13   8   0      356.25      313.68     58.82 o 
  14   8   0      287.92      268.70     40.46 o 
  15   8   0      737.77      656.53     31.40 o 
  16   8   0      166.22      253.04     30.88 o 
  17   8   0      177.34      229.75     25.90 o 
  18   8   0        1.68       -9.62      9.62 o 
  19   8   0       35.41       41.02     19.38 o 
  20   8   0       26.99       25.58     10.42 o 
  21   8   0      182.95      200.45     21.26 o 
  22   8   0       17.72       28.93      9.54 o 
  23   8   0      233.03      258.11     83.02 o 
   1   9   0      255.87      258.18     13.89 o 
   2   9   0     3499.50     3873.58     52.01 o 
   3   9   0      129.42      149.99     10.62 o 
   4   9   0     2535.71     2444.32     51.94 o 
   5   9   0      115.29       88.12      9.97 o 
   6   9   0      312.66      303.96     22.86 o 
   7   9   0      362.58      382.10     25.60 o 
   8   9   0     3076.02     2965.48     69.94 o 
   9   9   0      502.54      522.31     33.64 o 
  10   9   0      680.45      666.82     38.40 o 
  11   9   0        0.17        3.50      9.56 o 
  12   9   0     1247.31     1259.60     85.63 o 
  13   9   0       94.61      108.78     23.35 o 
  14   9   0     1589.46     1517.55     76.80 o 
  15   9   0       42.09       23.37     20.90 o 
  16   9   0      359.24      347.89     39.54 o 
  17   9   0       28.34        6.83     11.88 o 
  18   9   0       84.19      120.06     16.83 o 
  19   9   0       23.42       34.28     10.74 o 
  20   9   0      345.11      303.03     27.06 o 
  21   9   0        2.46       -3.99      9.84 o 
  22   9   0      224.31      239.62     43.88 o 
   0  10   0      955.30      920.91     46.89 o 
   1  10   0      489.24      540.26     22.22 o 
   2  10   0      316.70      312.97     18.08 o 
   3  10   0     2961.74     2847.50     52.48 o 
   4  10   0      752.95      787.17     27.22 o 
   5  10   0      661.97      712.98     26.32 o 
   6  10   0      866.82      929.34     41.42 o 
   7  10   0      451.53      456.04     29.39 o 
   8  10   0       18.78       39.74     11.98 o 
   9  10   0      101.83      119.20     15.32 o 
  10  10   0      536.64      522.76     32.06 o 
  11  10   0     1443.87     1532.34     77.10 o 
  12  10   0        0.64       -3.42     11.06 o 
  13  10   0      260.71      283.55     34.47 o 
  14  10   0       18.08       30.35     14.48 o 
  15  10   0      462.04      564.24     50.01 o 
  16  10   0      914.80      878.68     62.95 o 
  17  10   0       17.11       10.51     12.07 o 
  18  10   0       10.59       -1.18     10.96 o 
  19  10   0      185.66      212.00     31.02 o 
  20  10   0      103.09      110.53     22.03 o 
  21  10   0        0.79        7.50     16.98 o 
   1  11   0     1431.36     1475.57     56.48 o 
   2  11   0      469.62      400.67     21.44 o 
   3  11   0      751.00      744.24     36.88 o 
   4  11   0        1.84       -0.65      6.43 o 
   5  11   0     1357.08     1433.68     41.97 o 
   6  11   0       34.16       46.74     13.75 o 
   7  11   0      411.18      491.43     38.01 o 
   8  11   0      404.00      404.11     51.55 o 
   9  11   0      886.76      913.09     51.82 o 
  10  11   0     1113.97     1118.29     58.04 o 
  11  11   0       78.27       77.21     18.46 o 
  12  11   0        3.93       26.82     14.33 o 
  13  11   0      351.78      334.49     33.70 o 
  14  11   0      281.77      277.11     52.79 o 
  15  11   0       58.27       44.78     19.05 o 
  16  11   0        4.34       21.97     13.97 o 
  17  11   0      237.57      269.77     36.54 o 
  18  11   0       49.01       51.77     17.62 o 
  19  11   0      543.38      723.67     91.39 o 
   0  12   0       11.53        9.18      8.62 o 
   1  12   0        4.47       -0.65      6.41 o 
   2  12   0      914.34      874.52     35.66 o 
   3  12   0        4.97       -1.65      7.25 o 
   4  12   0        6.50       -2.91      9.79 o 
   5  12   0       15.38        3.47      9.86 o 
   6  12   0     2544.65     2740.14    153.73 o 
   7  12   0       37.47       38.97     15.92 o 
   8  12   0      658.90      692.69     47.15 o 
   9  12   0      824.73      767.73     49.60 o 
  10  12   0      134.92      128.29     21.42 o 
  11  12   0       49.24       47.24     16.68 o 
  12  12   0       24.05       15.59     11.33 o 
  13  12   0     1077.85     1099.01     61.66 o 
  14  12   0      390.60      450.48     40.83 o 
  15  12   0       52.99       47.08     16.20 o 
  16  12   0      151.67      236.52     29.79 o 
  17  12   0        0.04       27.27     29.33 o 
   1  13   0       34.82       47.68     11.89 o 
   2  13   0     1373.41     1397.96     58.58 o 
   3  13   0      406.19      363.96     35.90 o 
   4  13   0     1084.53     1001.83     62.23 o 
   5  13   0      150.94      134.52     22.28 o 
   6  13   0      417.63      528.92     54.59 o 
   7  13   0      267.43      250.17     29.44 o 
   8  13   0       74.71      105.70     20.23 o 
   9  13   0       92.65       92.70     19.28 o 
  10  13   0     1516.72     1674.10     76.76 o 
  11  13   0       11.37       27.24     13.46 o 
  12  13   0      281.93      218.03     33.34 o 
  13  13   0      306.60      205.10     27.83 o 
  14  13   0      127.31      177.94     25.83 o 
  15  13   0      475.57      670.46     65.61 o 
  16  13   0     1526.13     1816.44    160.64 o 
   0  14   0       83.05       73.20     22.46 o 
   1  14   0        5.77       -5.43     10.04 o 
   2  14   0       16.28       28.80     12.60 o 
   3  14   0       24.20        8.21     14.05 o 
   4  14   0      121.32      144.22     24.59 o 
   5  14   0        0.20       -0.17     12.65 o 
   6  14   0     1081.34     1145.78     64.86 o 
   7  14   0       71.49       81.18     21.68 o 
   8  14   0      173.52      141.02     26.97 o 
   9  14   0      420.78      394.11     41.87 o 
  10  14   0       19.00       -8.94     15.63 o 
  11  14   0        2.65       30.73     15.03 o 
  12  14   0      367.13      426.20     41.44 o 
  13  14   0      198.17      198.88     55.66 o 
   1  15   0      540.82      508.82     53.96 o 
   2  15   0      210.76      166.45     26.32 o 
   3  15   0      947.33     1001.99     62.80 o 
   4  15   0      141.23      118.02     22.77 o 
   5  15   0      289.30      338.76     37.12 o 
   6  15   0       54.07       78.52     21.35 o 
   7  15   0        4.39        8.76     13.11 o 
   8  15   0       28.26       25.56     15.85 o 
   9  15   0      219.22      228.54     38.06 o 
  10  15   0        8.96       -7.94     15.86 o 
   1  16   0      275.70      196.15     35.76 o 
   2  16   0        2.80      -21.52     21.52 o 
   3  16   0       25.45       19.51     14.32 o 
   4  16   0       16.78      -26.36     36.04 o 
   5  16   0      344.45      375.41     47.00 o 
   2   0   1     2484.51     1405.42    779.96 o 
   4   0   1    12758.44    12212.90     60.27 o 
   6   0   1     4408.35     3911.42     51.79 o 
   8   0   1      379.80      444.32     21.65 o 
  10   0   1     3979.37     3799.49     80.68 o 
  12   0   1     7878.49     4200.29   3837.24 o 
  14   0   1     1086.00     1134.03     44.37 o 
  16   0   1     5109.52     4709.31     97.46 o 
  18   0   1     1405.65     1572.79     75.99 o 
  20   0   1     4052.45     4230.84    132.63 o 
  22   0   1      232.90      261.08     37.49 o 
  24   0   1       32.58       30.10     21.44 o 
  26   0   1      304.56      370.43     65.17 o 
   1   1   1      595.41      605.34     16.48 o 
   2   1   1     1493.96     1512.45     20.57 o 
   3   1   1    14206.42    14435.21     75.01 o 
   4   1   1    22813.41    22231.16    159.43 o 
   5   1   1     1558.20     1343.90     17.57 o 
   6   1   1      725.12      733.73     14.11 o 
   7   1   1     2517.43     2570.42     28.12 o 
   8   1   1     3410.78     3176.86     30.01 o 
   9   1   1     1149.68     1154.79     19.27 o 
  10   1   1     1481.43     1457.12     22.75 o 
  11   1   1     1297.84     1501.15     35.39 o 
  12   1   1      810.21      766.00     19.52 o 
  13   1   1      654.41      686.61     20.92 o 
  14   1   1      621.15      525.42     17.39 o 
  15   1   1     2040.64     2027.09     34.61 o 
  16   1   1     1774.71     1800.12     35.95 o 
  17   1   1      782.55      772.82     36.49 o 
  18   1   1     1254.88     1409.17     50.89 o 
  19   1   1     1511.03     1653.67     57.00 o 
  20   1   1      408.61      363.03     28.23 o 
  21   1   1      288.84      243.29     27.49 o 
  22   1   1      229.04      252.14     22.62 o 
  23   1   1       34.84       20.99     11.08 o 
  24   1   1       40.61       44.28     15.08 o 
  25   1   1        0.82        9.29     10.62 o 
  26   1   1       92.06      102.04     25.56 o 
   1   2   1     2958.50     3013.75     47.05 o 
   2   2   1     1631.73     1703.14     22.68 o 
   3   2   1    59336.72    59774.71    543.10 o 
   4   2   1     3116.92     2969.59     28.31 o 
   5   2   1     1095.69     1131.82     20.81 o 
   6   2   1     1781.10     1845.73     26.16 o 
   7   2   1     2987.92     2912.30     32.23 o 
   8   2   1     1164.35     1059.63     20.47 o 
   9   2   1     5182.33     5930.57     50.58 o 
  10   2   1     9252.11     9245.81     66.32 o 
  11   2   1     1673.98     1613.49     29.64 o 
  12   2   1     1988.02     1984.00     34.19 o 
  13   2   1      998.70      991.07     25.23 o 
  14   2   1      147.72      116.33      7.69 o 
  15   2   1     1420.15     1330.80     26.59 o 
  16   2   1     1622.69     1649.01     40.75 o 
  17   2   1     2995.49     3073.36     83.47 o 
  18   2   1      996.23     1069.34     51.22 o 
  19   2   1      868.29      765.72     45.34 o 
  20   2   1      312.07      293.06     29.10 o 
  21   2   1       79.84      103.86     15.46 o 
  22   2   1       69.29       32.35     17.67 o 
  23   2   1      455.82      407.20     36.71 o 
  24   2   1       37.86        3.88     18.80 o 
  25   2   1       42.17       79.53     18.13 o 
  26   2   1       21.95       56.91     21.60 o 
   0   3   1     4068.62     3624.94     48.69 o 
   1   3   1     8849.59     8909.34     74.19 o 
   2   3   1     5244.26     4859.54     41.74 o 
   3   3   1    10355.16    10409.57     70.71 o 
   4   3   1    10951.19    11251.97    110.11 o 
   5   3   1       44.61       43.87      6.26 o 
   6   3   1      331.49      392.70     12.95 o 
   7   3   1     9175.52     9271.40     71.58 o 
   8   3   1     2225.18     2164.43     36.22 o 
   9   3   1    23508.44    25103.19    129.65 o 
  10   3   1    10409.43    10956.94     97.80 o 
  11   3   1        9.19        4.34      3.08 o 
  12   3   1      210.53      191.35     11.80 o 
  13   3   1      493.57      515.84     18.36 o 
  14   3   1     1435.86     1562.26     28.70 o 
  15   3   1     1157.66     1136.25     27.24 o 
  16   3   1     2861.16     2782.87     64.52 o 
  17   3   1     2039.80     2082.04     57.64 o 
  18   3   1      912.30      894.49     34.47 o 
  19   3   1       59.74       71.07     13.15 o 
  20   3   1     1247.29     1183.87     48.76 o 
  21   3   1       50.74       54.26     12.06 o 
  22   3   1      333.01      348.02     28.53 o 
  23   3   1      164.55      232.65     27.53 o 
  24   3   1       62.93       65.30     16.86 o 
  25   3   1       16.60       38.48     14.25 o 
  26   3   1       82.43       67.48     30.09 o 
   1   4   1     8265.36     7935.06     59.51 o 
   2   4   1      753.97      723.73     17.10 o 
   3   4   1     1694.14     1714.95     25.98 o 
   4   4   1     5294.40     5745.26     48.19 o 
   5   4   1      497.47      618.57     16.42 o 
   6   4   1    17526.97    17511.52    133.41 o 
   7   4   1     9443.74     9468.54     59.82 o 
   8   4   1     4015.19     4012.86     47.87 o 
   9   4   1      904.09      860.13     53.57 o 
  10   4   1     2434.52     2321.64     92.28 o 
  11   4   1      365.20      492.60     26.23 o 
  12   4   1     3659.56     3931.80     55.14 o 
  13   4   1      162.96      202.30     11.56 o 
  14   4   1     1306.22     1257.20     29.37 o 
  15   4   1      313.66      267.20     17.25 o 
  16   4   1      228.46      155.96     26.12 o 
  17   4   1      519.29      553.46     29.55 o 
  18   4   1      357.29      348.29     24.00 o 
  19   4   1       26.57        1.00      7.98 o 
  20   4   1      564.02      458.02     29.42 o 
  21   4   1       14.95       10.75      8.89 o 
  22   4   1       56.43      122.27     20.08 o 
  23   4   1      135.67      109.78     19.77 o 
  24   4   1       22.76       24.24     12.64 o 
  25   4   1       30.43        4.49     26.97 o 
   0   5   1     5453.20     4981.05     65.44 o 
   1   5   1     3514.91     3600.58     41.87 o 
   2   5   1     4227.33     4368.93     60.12 o 
   3   5   1     2606.38     2662.87     30.98 o 
   4   5   1     4524.20     4433.59     73.26 o 
   5   5   1     2205.46     2511.58     36.01 o 
   6   5   1     1780.03     1853.31     33.18 o 
   7   5   1      311.54      274.57     12.38 o 
   8   5   1      589.46      578.77     30.01 o 
   9   5   1      709.45      641.77     21.65 o 
  10   5   1      564.11      536.78     20.70 o 
  11   5   1     2150.27     2188.90     46.13 o 
  12   5   1      537.95      552.53     20.50 o 
  13   5   1       12.56        4.98      4.72 o 
  14   5   1     1292.49     1238.46     36.72 o 
  15   5   1     1787.45     1767.10     50.53 o 
  16   5   1      599.58      641.40     31.65 o 
  17   5   1      190.31      152.18     16.59 o 
  18   5   1      126.87      100.11     12.16 o 
  19   5   1      582.20      553.99     27.30 o 
  20   5   1      136.35      118.64     16.06 o 
  21   5   1      200.14      145.53     17.88 o 
  22   5   1      259.78      248.82     23.48 o 
  23   5   1       43.73       29.81     14.37 o 
  24   5   1       10.23        8.14     11.41 o 
   1   6   1     1382.68     1547.42     30.30 o 
   2   6   1     1311.27     1418.53     29.20 o 
   3   6   1      888.51      780.84     18.46 o 
   4   6   1     2639.20     2578.37     42.98 o 
   5   6   1     1156.35     1062.11     33.31 o 
   6   6   1     1064.54     1085.75     33.83 o 
   7   6   1      152.75      138.26     10.12 o 
   8   6   1     3606.72     3485.24     51.39 o 
   9   6   1      777.47     1024.47     25.96 o 
  10   6   1     1644.43     1711.59     31.18 o 
  11   6   1      521.91      444.70     16.63 o 
  12   6   1      257.26      223.11     14.86 o 
  13   6   1     1246.17     1275.67     36.28 o 
  14   6   1      402.89      401.01     24.86 o 
  15   6   1      145.83      131.05     14.51 o 
  16   6   1     1101.58     1072.55     52.72 o 
  17   6   1     1941.63     1933.05     57.75 o 
  18   6   1       14.08        5.44      7.70 o 
  19   6   1       73.27       60.26     11.79 o 
  20   6   1       45.51       49.73     11.28 o 
  21   6   1      407.83      489.40     32.30 o 
  22   6   1       91.92      126.12     17.23 o 
  23   6   1       54.14       17.08     16.67 o 
  24   6   1       74.87       46.94     22.62 o 
   0   7   1      333.40      354.86     24.32 o 
   1   7   1     1182.92     1263.69     31.98 o 
   2   7   1     2422.72     2410.72     44.29 o 
   3   7   1      157.70      148.16     18.77 o 
   4   7   1     2627.80     2640.31     44.17 o 
   5   7   1       29.75       18.51      6.34 o 
   6   7   1      476.42      553.53     25.89 o 
   7   7   1     1265.38     1267.31     36.02 o 
   8   7   1       16.88       30.14      7.13 o 
   9   7   1       19.43       18.82      5.58 o 
  10   7   1      518.05      501.34     18.11 o 
  11   7   1     4018.00     3832.11     57.04 o 
  12   7   1     1095.96     1046.01     33.88 o 
  13   7   1     1127.11     1075.08     43.66 o 
  14   7   1      106.63       83.72     11.04 o 
  15   7   1      384.10      420.14     24.62 o 
  16   7   1      344.15      391.14     22.17 o 
  17   7   1       31.58       41.40      8.60 o 
  18   7   1      134.23      107.16     12.82 o 
  19   7   1       60.56       71.07     14.41 o 
  20   7   1      294.91      251.03     26.72 o 
  21   7   1       17.72       23.19      9.23 o 
  22   7   1       19.68       20.22     10.02 o 
  23   7   1      234.19      177.36     31.51 o 
  24   7   1        7.44        9.67     13.77 o 
   1   8   1     1371.61     1198.38     33.69 o 
   2   8   1      257.32      266.01     17.05 o 
   3   8   1     1049.24     1096.03     25.10 o 
   4   8   1     1173.78     1119.37     25.35 o 
   5   8   1     3569.70     3563.56     54.86 o 
   6   8   1      484.54      561.21     22.09 o 
   7   8   1      588.17      632.70     23.80 o 
   8   8   1      420.49      402.24     22.18 o 
   9   8   1      428.43      435.02     29.10 o 
  10   8   1     1662.60     1813.83     80.09 o 
  11   8   1     2159.54     2076.00     43.08 o 
  12   8   1     1398.24     1553.45     39.06 o 
  13   8   1      225.84      182.85     15.68 o 
  14   8   1      188.01      174.25     16.07 o 
  15   8   1      297.79      275.52     19.15 o 
  16   8   1      157.15      150.49     18.30 o 
  17   8   1      617.60      500.05     31.60 o 
  18   8   1      172.83      208.70     21.24 o 
  19   8   1      455.03      460.46     31.54 o 
  20   8   1      337.20      332.77     27.03 o 
  21   8   1       23.66       14.46     10.89 o 
  22   8   1       89.99       45.67     12.85 o 
  23   8   1       39.16       35.11     19.49 o 
   0   9   1      457.24      491.04     43.47 o 
   1   9   1      218.67      198.63     13.94 o 
   2   9   1     1905.52     1958.93     34.97 o 
   3   9   1     3202.22     3200.95     43.74 o 
   4   9   1      150.15      139.49     10.23 o 
   5   9   1     1094.05     1033.11     37.19 o 
   6   9   1      464.48      506.87     29.05 o 
   7   9   1     1475.92     1591.31     57.61 o 
   8   9   1      544.48      524.07     30.20 o 
   9   9   1     2051.34     2081.14     66.71 o 
  10   9   1     1642.57     1825.05     62.87 o 
  11   9   1       49.65       51.27     11.42 o 
  12   9   1     2390.18     2351.92     90.44 o 
  13   9   1      278.72      236.10     30.16 o 
  14   9   1      253.31      285.01     33.58 o 
  15   9   1      148.54      100.77     22.60 o 
  16   9   1       45.14       63.54     15.17 o 
  17   9   1      711.30      741.79     47.05 o 
  18   9   1      311.52      257.42     31.21 o 
  19   9   1       15.39       26.11     10.81 o 
  20   9   1       99.78      116.74     20.16 o 
  21   9   1        1.84       -3.23     10.95 o 
  22   9   1      271.56      327.45     54.82 o 
   1  10   1      226.21      217.84     18.53 o 
   2  10   1      242.02      257.70     15.16 o 
   3  10   1      160.00      192.38     14.55 o 
   4  10   1     1119.34     1154.72     32.96 o 
   5  10   1     3369.51     3410.79     80.94 o 
   6  10   1      640.26      650.22     36.85 o 
   7  10   1     4601.12     4697.58     92.52 o 
   8  10   1     1329.41     1320.65     58.45 o 
   9  10   1      224.19      176.70     22.94 o 
  10  10   1     1553.06     1493.43     63.06 o 
  11  10   1      635.39      619.95     69.34 o 
  12  10   1      170.27      139.62     24.80 o 
  13  10   1      197.00      185.04     28.04 o 
  14  10   1      143.19      138.64     24.71 o 
  15  10   1      796.78      863.80     59.69 o 
  16  10   1        6.61       -8.52     15.95 o 
  17  10   1       31.20       14.29     14.94 o 
  18  10   1      293.06      315.25     32.10 o 
  19  10   1       99.43      101.48     20.33 o 
  20  10   1       33.05       56.66     17.74 o 
   0  11   1     2328.89     2169.53     91.57 o 
   1  11   1     1809.46     1778.70     48.01 o 
   2  11   1      512.67      548.02     24.40 o 
   3  11   1      260.39      232.27     17.99 o 
   4  11   1      987.81     1069.85     35.97 o 
   5  11   1     1128.13     1069.50     54.49 o 
   6  11   1      449.55      392.62     33.73 o 
   7  11   1       73.13       86.53     17.83 o 
   8  11   1       30.71       47.84     13.25 o 
   9  11   1     1232.71     1273.18     60.56 o 
  10  11   1      552.61      585.34     42.23 o 
  11  11   1      473.34      342.05     32.91 o 
  12  11   1      235.19      285.24     36.24 o 
  13  11   1     1224.06     1240.95     62.59 o 
  14  11   1      252.56      298.09     36.93 o 
  15  11   1      456.07      426.98     44.50 o 
  16  11   1      161.23      169.36     29.14 o 
  17  11   1      379.45      498.71     54.31 o 
  18  11   1       99.13       92.22     29.31 o 
  19  11   1       85.57       99.75     35.08 o 
   1  12   1      626.07      547.02     26.19 o 
   2  12   1        5.70        5.45      6.52 o 
   3  12   1      800.57      736.88     33.32 o 
   4  12   1       63.78       65.30     16.27 o 
   5  12   1     1038.52     1096.35     60.31 o 
   6  12   1      415.88      431.13     49.58 o 
   7  12   1     1147.38     1208.83     60.86 o 
   8  12   1       30.05       18.15     13.23 o 
   9  12   1      214.64      216.98     27.49 o 
  10  12   1      370.90      323.29     32.77 o 
  11  12   1      249.58      291.75     45.62 o 
  12  12   1       12.67        0.56     11.19 o 
  13  12   1      411.29      440.93     39.21 o 
  14  12   1      469.86      535.84     43.50 o 
  15  12   1      246.48      272.49     41.75 o 
  16  12   1      300.51      285.53     43.64 o 
  17  12   1       58.83      107.43     23.83 o 
   0  13   1      317.14      338.28     40.57 o 
   1  13   1      347.01      322.63     25.25 o 
   2  13   1      246.40      304.10     32.13 o 
   3  13   1       95.46       44.95     32.98 o 
   4  13   1      642.46      679.50     47.93 o 
   5  13   1      413.60      441.26     38.78 o 
   6  13   1       64.99       85.57     18.28 o 
   7  13   1       53.07       52.42     15.05 o 
   8  13   1       50.71       42.08     20.09 o 
   9  13   1      139.06      114.45     33.84 o 
  10  13   1       32.57       13.29     13.99 o 
  11  13   1      378.70      390.47     37.95 o 
  12  13   1      165.63      217.56     28.07 o 
  13  13   1       65.76       90.75     20.80 o 
  14  13   1       95.95       73.06     25.18 o 
  15  13   1       46.32       16.59     24.98 o 
   1  14   1       16.92       18.83     12.45 o 
   2  14   1     1068.04     1097.67     62.96 o 
   3  14   1       73.45      117.69     23.67 o 
   4  14   1     1055.94     1014.56     60.15 o 
   5  14   1      405.29      397.40     38.39 o 
   6  14   1      113.90       94.02     19.82 o 
   7  14   1       75.86       75.35     24.28 o 
   8  14   1       92.15       46.04     23.64 o 
   9  14   1       64.84       41.10     37.51 o 
  10  14   1       96.89       81.69     18.98 o 
  11  14   1      252.87      301.80     34.12 o 
  12  14   1       19.39       20.44     37.54 o 
  13  14   1      226.05      214.82     51.09 o 
   0  15   1      698.13      911.15     76.41 o 
   1  15   1      625.92      576.35     42.28 o 
   2  15   1      123.79       88.25     19.79 o 
   3  15   1      176.91      222.50     40.60 o 
   4  15   1      303.04      334.89     37.54 o 
   5  15   1      417.34      424.77     41.68 o 
   6  15   1      259.21      333.99     37.51 o 
   7  15   1      233.09      131.39     29.75 o 
   8  15   1      221.76      178.73     55.78 o 
   9  15   1      121.87      154.80     48.27 o 
  10  15   1       11.81       -3.17     21.88 o 
   1  16   1      644.59      605.46     90.98 o 
   2  16   1        7.18      -34.96     34.96 o 
   3  16   1       86.56       94.50     24.67 o 
   4  16   1       46.27       77.19     26.21 o 
   0   0   2    34548.63    35854.00    212.71 o 
   2   0   2     6082.69     5056.94     62.62 o 
   4   0   2    16780.64    15300.41     83.47 o 
   6   0   2     1351.08     1375.10     22.96 o 
   8   0   2     2975.22     3240.14     65.59 o 
  10   0   2      225.32      160.53     28.24 o 
  12   0   2      815.33      191.82    377.45 o 
  14   0   2     1491.23     1590.33     51.38 o 
  16   0   2       29.97       17.16      5.70 o 
  18   0   2     5222.43     5530.52     99.23 o 
  20   0   2     4334.70     4512.59    138.22 o 
  22   0   2     1576.90     1508.70     85.46 o 
  24   0   2      983.01      925.22     97.65 o 
   1   1   2     1383.40     1347.86     14.48 o 
   2   1   2     3784.80     3656.28     31.46 o 
   3   1   2    17019.68    15915.90     76.71 o 
   4   1   2     3427.61     3533.96     27.09 o 
   5   1   2     4979.09     4498.21     33.67 o 
   6   1   2    22277.90    21954.92    140.24 o 
   7   1   2    12952.59    13333.73     60.52 o 
   8   1   2     1070.68     1224.05     17.94 o 
   9   1   2      428.78      409.51     11.14 o 
  10   1   2     3619.05     3571.68     36.68 o 
  11   1   2       35.47       28.76      4.00 o 
  12   1   2     1204.23     1217.90     26.83 o 
  13   1   2       74.11       65.66      8.55 o 
  14   1   2     1688.59     1595.15     34.58 o 
  15   1   2     1487.27     1499.12     33.00 o 
  16   1   2     2337.17     2242.72     41.84 o 
  17   1   2       87.13       64.19      9.50 o 
  18   1   2      137.68      121.10     14.26 o 
  19   1   2     2682.80     2898.67     71.61 o 
  20   1   2      517.61      134.13    152.96 o 
  21   1   2      257.31      179.94     50.91 o 
  22   1   2      498.93      575.31     42.86 o 
  23   1   2      265.46      352.67     35.31 o 
  24   1   2      187.08      177.90     25.70 o 
  25   1   2       84.71      110.13     20.61 o 
   0   2   2     4699.02     4369.63     39.14 o 
   1   2   2    19923.95    20655.32    113.40 o 
   2   2   2    34246.32    33641.47    225.60 o 
   3   2   2     5500.80     5712.98     41.03 o 
   4   2   2     7687.00     7187.02     57.72 o 
   5   2   2     4510.85     4404.88     40.86 o 
   6   2   2    13725.59    13679.30     88.32 o 
   7   2   2     2702.59     3047.73     33.95 o 
   8   2   2     5914.29     6180.51     51.06 o 
   9   2   2     5252.54     5349.15     53.53 o 
  10   2   2     6027.38     6558.09     62.08 o 
  11   2   2      119.49      106.25     11.19 o 
  12   2   2      206.19      150.49     28.52 o 
  13   2   2     1750.25     1998.55     35.03 o 
  14   2   2      531.32      434.78     15.37 o 
  15   2   2      420.94      366.24     14.61 o 
  16   2   2      557.45      569.24     19.88 o 
  17   2   2      731.53      768.52     27.67 o 
  18   2   2      364.59      320.86     21.84 o 
  19   2   2      699.18      585.18     40.34 o 
  20   2   2      773.37      787.42     47.71 o 
  21   2   2      289.32      251.68     28.78 o 
  22   2   2      136.62      126.00     21.28 o 
  23   2   2       60.71       79.67     17.32 o 
  24   2   2       46.16       50.36     17.48 o 
  25   2   2       34.25       40.23     14.17 o 
  26   2   2      112.07       88.91     30.65 o 
   1   3   2    14209.87    14751.31    110.84 o 
   2   3   2     7953.17     7636.89     49.28 o 
   3   3   2    12972.49    12625.83     75.86 o 
   4   3   2     8363.01     8356.97     70.16 o 
   5   3   2     3250.05     3237.86     31.86 o 
   6   3   2      457.61      491.69     14.09 o 
   7   3   2     1168.35     1268.28     22.36 o 
   8   3   2     6323.89     6874.16     54.57 o 
   9   3   2       71.44       62.00      5.51 o 
  10   3   2     1577.60     1413.38     39.23 o 
  11   3   2      247.06      225.57     13.63 o 
  12   3   2     2450.47     2560.40     46.47 o 
  13   3   2      271.87      290.65     15.95 o 
  14   3   2     1144.73     1142.20     24.95 o 
  15   3   2      696.52      725.47     21.50 o 
  16   3   2      438.89      457.76     21.97 o 
  17   3   2      490.19      464.89     22.95 o 
  18   3   2      303.07      240.78     43.13 o 
  19   3   2      506.86      508.63     34.14 o 
  20   3   2       21.84        9.58      9.68 o 
  21   3   2       93.24      115.07     19.19 o 
  22   3   2      305.16      294.77     26.39 o 
  23   3   2      257.74      261.86     25.88 o 
  24   3   2       64.51       78.31     16.85 o 
  25   3   2      521.04      709.70     60.94 o 
   0   4   2     6835.56     7540.00     79.63 o 
   1   4   2      702.71      637.20     18.72 o 
   2   4   2     2237.09     2225.13     32.33 o 
   3   4   2      256.45      311.77     11.01 o 
   4   4   2      820.78      737.91     20.87 o 
   5   4   2     4148.32     3835.42     46.98 o 
   6   4   2    13283.42    13802.99    108.80 o 
   7   4   2     1174.67     1208.63     23.05 o 
   8   4   2     4052.37     3979.25     46.21 o 
   9   4   2     2058.39     1828.19    317.86 o 
  10   4   2      446.00      532.52     25.11 o 
  11   4   2       24.98       30.69      6.45 o 
  12   4   2      754.80      874.38     26.12 o 
  13   4   2      598.54      619.66     19.93 o 
  14   4   2      770.27      642.99     22.25 o 
  15   4   2      185.74      197.16     13.90 o 
  16   4   2      257.33      236.18     16.27 o 
  17   4   2      341.91      294.15     21.96 o 
  18   4   2      818.34      673.70     33.68 o 
  19   4   2       12.63       21.77      8.43 o 
  20   4   2      251.24      228.54     21.25 o 
  21   4   2       15.27        8.84      8.53 o 
  22   4   2      404.43      503.07     65.16 o 
  23   4   2       33.23       20.57     11.26 o 
  24   4   2      937.07     1059.19     59.23 o 
  25   4   2      293.61      463.98     73.04 o 
   1   5   2     6463.35     6373.96     66.29 o 
   2   5   2     7433.07     7531.40     79.98 o 
   3   5   2     2081.17     2319.84     34.29 o 
   4   5   2     2410.84     2576.74     36.64 o 
   5   5   2    11119.04    11073.50    100.21 o 
   6   5   2     5090.94     5475.35     62.41 o 
   7   5   2     4256.27     4641.43     56.13 o 
   8   5   2      208.02      191.82     19.58 o 
   9   5   2      703.69      797.01     24.14 o 
  10   5   2      530.88      549.09     21.50 o 
  11   5   2      454.49      458.37     17.97 o 
  12   5   2      596.03      681.97     22.48 o 
  13   5   2      904.60      861.46     25.47 o 
  14   5   2     1071.89     1206.72     33.26 o 
  15   5   2      947.46      918.50     32.62 o 
  16   5   2       38.72       63.26     11.33 o 
  17   5   2      255.15      285.95     22.03 o 
  18   5   2      248.88      226.96     20.67 o 
  19   5   2       90.23       74.46     12.23 o 
  20   5   2       93.24       62.19     12.89 o 
  21   5   2      126.16      141.20     17.97 o 
  22   5   2      107.89       82.74     18.64 o 
  23   5   2      313.09      342.55     27.97 o 
  24   5   2      153.59      188.52     34.09 o 
   0   6   2     6889.82     6827.60     89.40 o 
   1   6   2     9934.41    10277.57     83.10 o 
   2   6   2     6470.71     6447.35     67.23 o 
   3   6   2      379.74      400.49     15.77 o 
   4   6   2     1501.10     1383.19     32.17 o 
   5   6   2      695.69      676.47     28.95 o 
   6   6   2      309.24      295.45     16.56 o 
   7   6   2       57.29      106.30      9.42 o 
   8   6   2     6550.00     6260.70     69.76 o 
   9   6   2      507.88      521.76     17.73 o 
  10   6   2      300.64      326.85     14.94 o 
  11   6   2     1062.24     1034.94     26.96 o 
  12   6   2      993.24     1034.03     27.49 o 
  13   6   2     2300.56     2357.77     55.84 o 
  14   6   2      724.32      686.01     25.34 o 
  15   6   2      488.59      462.72     33.29 o 
  16   6   2       23.99       56.89     10.38 o 
  17   6   2      223.41      223.25     23.52 o 
  18   6   2      710.83      620.24     40.70 o 
  19   6   2      590.05      517.04     31.48 o 
  20   6   2       62.89       52.20     12.44 o 
  21   6   2      484.66      520.72     33.35 o 
  22   6   2       46.45       33.85     15.02 o 
  23   6   2       53.97       44.90     15.04 o 
  24   6   2       33.71       31.04     15.90 o 
   1   7   2      166.24      140.86     10.33 o 
   2   7   2        8.26        4.04      4.34 o 
   3   7   2      193.87      218.50     13.64 o 
   4   7   2      829.47      896.39     30.02 o 
   5   7   2     1196.37     1187.36     34.83 o 
   6   7   2     1337.89     1392.43     41.10 o 
   7   7   2     1931.65     2081.10     41.15 o 
   8   7   2     2052.22     2134.95     39.54 o 
   9   7   2      544.31      526.99     19.26 o 
  10   7   2      970.15      984.39     25.65 o 
  11   7   2     1919.65     1936.49     46.02 o 
  12   7   2      140.84      110.69     12.28 o 
  13   7   2      634.44      612.82     25.50 o 
  14   7   2      482.43      518.60     24.21 o 
  15   7   2      416.92      464.78     24.04 o 
  16   7   2      501.38      547.42     26.75 o 
  17   7   2      150.52      167.17     15.77 o 
  18   7   2       78.78       72.46     14.77 o 
  19   7   2      148.43      190.30     17.32 o 
  20   7   2       53.51       69.52     13.03 o 
  21   7   2       56.54       52.54     11.71 o 
  22   7   2       48.81       44.83     14.62 o 
  23   7   2      106.31      116.25     31.60 o 
   0   8   2      685.46      564.51     33.09 o 
   1   8   2     1767.07     1579.74     38.65 o 
   2   8   2      419.82      399.85     20.06 o 
   3   8   2      601.53      596.71     18.17 o 
   4   8   2     1002.21      930.45     25.27 o 
   5   8   2     3334.84     3430.95     53.89 o 
   6   8   2     1277.96     1148.31     31.55 o 
   7   8   2     2288.12     2263.42     47.62 o 
   8   8   2       34.86       12.38      7.91 o 
   9   8   2     1822.23     1791.52     58.40 o 
  10   8   2     2573.12     2586.37     53.11 o 
  11   8   2      273.29      240.60     16.48 o 
  12   8   2      586.56      626.74     27.07 o 
  13   8   2      166.76      191.26     15.91 o 
  14   8   2       83.89       55.08     11.88 o 
  15   8   2     1173.16     1170.46     40.98 o 
  16   8   2       23.18        7.35      8.30 o 
  17   8   2      304.99      272.18     19.34 o 
  18   8   2      290.47      281.06     24.16 o 
  19   8   2       64.33       84.88     14.86 o 
  20   8   2      684.11      716.06     47.44 o 
  21   8   2       57.35       49.31     12.21 o 
  22   8   2      305.40      292.41     32.20 o 
  23   8   2       32.76       44.93     19.68 o 
   1   9   2      264.34      241.90     15.02 o 
   2   9   2      554.82      661.01     25.37 o 
   3   9   2     1236.14     1167.77     27.12 o 
   4   9   2      556.86      582.49     18.83 o 
   5   9   2     1177.04     1037.22     38.43 o 
   6   9   2      891.30     1001.39     36.81 o 
   7   9   2     1606.02     1763.25     53.81 o 
   8   9   2     5148.09     5119.09     95.93 o 
   9   9   2     1575.86     1449.83     55.44 o 
  10   9   2      451.72      478.22     39.48 o 
  11   9   2     1549.96     1541.27     65.11 o 
  12   9   2      776.41      716.16     39.18 o 
  13   9   2      306.78      311.08     22.51 o 
  14   9   2      425.72      377.34     23.69 o 
  15   9   2      109.30      124.00     26.14 o 
  16   9   2       33.98       25.30     16.65 o 
  17   9   2      163.40      168.62     19.49 o 
  18   9   2       20.60       24.73     12.26 o 
  19   9   2      513.31      608.81     44.79 o 
  20   9   2       58.44       -2.61     12.81 o 
  21   9   2      315.04      348.53     35.07 o 
  22   9   2       23.51      -21.73     26.60 o 
   0  10   2      994.77      934.19     68.83 o 
   1  10   2       79.10       61.03     10.18 o 
   2  10   2      330.42      349.62     25.50 o 
   3  10   2       18.94       16.51      5.97 o 
   4  10   2      940.09      893.97     46.72 o 
   5  10   2      866.33      949.88     48.03 o 
   6  10   2     5550.98     5754.35    117.93 o 
   7  10   2       67.19       61.67     15.85 o 
   8  10   2     1691.74     1757.40     66.41 o 
   9  10   2      345.61      321.08     29.75 o 
  10  10   2      403.06      422.13     34.63 o 
  11  10   2      280.37      258.81     47.43 o 
  12  10   2      297.91      297.80     34.21 o 
  13  10   2      806.52      876.42     57.48 o 
  14  10   2      824.15      979.38    125.84 o 
  15  10   2      407.28      381.94     32.51 o 
  16  10   2      248.61      307.95     35.86 o 
  17  10   2      122.53      138.24     30.99 o 
  18  10   2       62.65       76.92     16.90 o 
  19  10   2        3.96      -10.84     10.84 o 
  20  10   2      170.19      140.98     24.08 o 
   1  11   2      417.75      467.37     51.91 o 
   2  11   2      552.59      627.40     27.76 o 
   3  11   2      608.62      614.66     26.05 o 
   4  11   2     2218.84     2102.81     45.05 o 
   5  11   2      144.05      120.24     31.74 o 
   6  11   2      782.64      785.12     46.55 o 
   7  11   2      590.80      516.83     37.44 o 
   8  11   2      841.81      898.97     49.91 o 
   9  11   2      403.16      475.18     37.47 o 
  10  11   2      429.53      501.43     38.69 o 
  11  11   2      526.21      578.72     42.37 o 
  12  11   2       88.35       90.15     18.11 o 
  13  11   2      108.85      147.66     24.18 o 
  14  11   2       39.99       41.27     23.24 o 
  15  11   2       68.79       45.50     17.19 o 
  16  11   2      109.97      150.13     41.89 o 
  17  11   2      125.28      225.37     35.10 o 
  18  11   2       23.09       32.86     15.28 o 
  19  11   2      135.82      101.39     25.86 o 
   0  12   2     1582.74     1508.71     80.21 o 
   1  12   2      379.23      361.99     35.06 o 
   2  12   2     1549.53     1558.34     55.43 o 
   3  12   2      935.03      875.52     51.25 o 
   4  12   2      701.72      691.79     54.65 o 
   5  12   2      909.25     1076.71     56.75 o 
   6  12   2       54.95       60.68     16.99 o 
   7  12   2      827.23      773.71     48.35 o 
   8  12   2       61.22       81.20     18.31 o 
   9  12   2      333.51      305.64     33.84 o 
  10  12   2      609.90      674.20     46.29 o 
  11  12   2      742.40      803.87     50.85 o 
  12  12   2       39.02       32.65     17.13 o 
  13  12   2      275.43      250.06     29.35 o 
  14  12   2       81.94      115.64     29.71 o 
  15  12   2      591.25      703.50     66.70 o 
  16  12   2      169.36      182.40     27.86 o 
  17  12   2       58.43      -22.95     22.95 o 
   1  13   2      336.85      312.24     28.04 o 
   2  13   2      869.71      879.60     46.73 o 
   3  13   2      141.22      150.00     30.16 o 
   4  13   2     1319.52     1394.55     67.38 o 
   5  13   2      208.15      235.92     40.84 o 
   6  13   2      164.74      160.03     23.14 o 
   7  13   2      153.14      155.40     23.97 o 
   8  13   2      178.80      150.71     22.53 o 
   9  13   2       19.06       39.97     13.60 o 
  10  13   2      193.24      209.39     27.92 o 
  11  13   2       60.84       30.42     13.69 o 
  12  13   2       80.38      111.24     32.19 o 
  13  13   2      250.93      270.53     82.27 o 
  14  13   2      735.96      750.24     96.24 o 
  15  13   2       18.94       -9.15     30.30 o 
   0  14   2      823.76      980.71     76.99 o 
   1  14   2      296.86      296.33     33.94 o 
   2  14   2       70.52       67.89     19.80 o 
   3  14   2      385.36      369.17     36.31 o 
   4  14   2     1180.61     1130.88     63.67 o 
   5  14   2      342.15      342.90     47.20 o 
   6  14   2      226.02      231.06     29.46 o 
   7  14   2      124.45       91.54     19.48 o 
   8  14   2      157.15      206.66     43.57 o 
   9  14   2       52.63       23.94     11.07 o 
  10  14   2        3.41       17.38     38.85 o 
  11  14   2       58.78       18.20     26.53 o 
  12  14   2      262.07      303.21     67.98 o 
   1  15   2       36.22       56.41     19.29 o 
   2  15   2       11.77       13.56     14.92 o 
   3  15   2        6.27        0.85     23.38 o 
   4  15   2      158.93      164.50     25.86 o 
   5  15   2      349.75      335.13     36.29 o 
   6  15   2      116.48      153.54     26.24 o 
   7  15   2      130.52      165.44     54.78 o 
   8  15   2       37.05        6.51     32.29 o 
   9  15   2      250.76      217.28     57.21 o 
   2   0   3    54918.01    52723.93    641.95 o 
   4   0   3    34133.21    34926.84    191.66 o 
   6   0   3     4737.53     5271.94     89.56 o 
   8   0   3     1520.12     1536.03     36.36 o 
  10   0   3     6798.90     6764.51     67.32 o 
  12   0   3     1495.15     1547.23     42.74 o 
  14   0   3     3319.16     3309.94     62.55 o 
  16   0   3     3930.67     4272.13     69.11 o 
  18   0   3      617.80      764.95     35.70 o 
  20   0   3     1080.25     1202.51     61.07 o 
  22   0   3       55.98       64.16     28.09 o 
  24   0   3      160.21      157.35     44.70 o 
   0   1   3     2071.30     2423.50     25.43 o 
   1   1   3     5595.59     5722.56     33.89 o 
   2   1   3    25485.69    25817.22    185.94 o 
   3   1   3    21579.38    22117.19    129.19 o 
   4   1   3     7546.50     7439.67     35.28 o 
   5   1   3     8331.24     8380.54     88.11 o 
   6   1   3     6157.10     6205.74     47.10 o 
   7   1   3     2468.19     2850.21     25.87 o 
   8   1   3     7158.62     7459.29     45.61 o 
   9   1   3     1226.22     1303.92     20.69 o 
  10   1   3      357.39      425.20     13.38 o 
  11   1   3     4345.19     4288.59     45.08 o 
  12   1   3      264.23      214.94     17.79 o 
  13   1   3      555.61      521.37     38.38 o 
  14   1   3     1182.15     1201.61     35.69 o 
  15   1   3     2083.79     1913.33     38.72 o 
  16   1   3      492.28      564.73     18.77 o 
  17   1   3      138.11      168.24     12.60 o 
  18   1   3     2818.54     3035.46     53.23 o 
  19   1   3     1518.97     1470.20     38.04 o 
  20   1   3       93.02      107.92     13.76 o 
  21   1   3      129.58      128.87     15.08 o 
  22   1   3       32.22       35.25     13.58 o 
  23   1   3        2.27       30.78     13.35 o 
  24   1   3       93.52      139.97     24.15 o 
  25   1   3       13.93       31.66     18.09 o 
   1   2   3    31678.50    30321.86    144.85 o 
   2   2   3     5723.41     5622.69     38.30 o 
   3   2   3     4497.33     4248.19     30.28 o 
   4   2   3      427.53      399.97     10.90 o 
   5   2   3     2852.75     2669.63     22.49 o 
   6   2   3     3932.77     4059.65     34.78 o 
   7   2   3     2968.76     2980.94     31.71 o 
   8   2   3     2407.81     2689.53     31.90 o 
   9   2   3     2902.22     3202.09     36.53 o 
  10   2   3     3055.82     3465.57     42.33 o 
  11   2   3     1351.37     1360.58     51.85 o 
  12   2   3     1936.34     1859.48     38.85 o 
  13   2   3     1976.01     1947.00     38.40 o 
  14   2   3     1700.23     1639.52     36.76 o 
  15   2   3     2012.80     1929.71     33.71 o 
  16   2   3     1911.85     2102.94     36.37 o 
  17   2   3     1622.86     1490.96     59.98 o 
  18   2   3      645.13      580.73     56.46 o 
  19   2   3       22.70        0.30      9.35 o 
  20   2   3      275.61      314.19     21.88 o 
  21   2   3       83.58       65.98     12.54 o 
  22   2   3      191.64      213.26     43.64 o 
  23   2   3       73.74       76.16     18.61 o 
  24   2   3       19.28       -1.85     14.72 o 
  25   2   3      186.04      166.65     26.59 o 
   0   3   3    27503.83    30389.71    181.47 o 
   1   3   3    17136.04    17754.67     75.67 o 
   2   3   3    18351.96    17948.28     92.52 o 
   3   3   3     3879.56     4112.90     34.68 o 
   4   3   3     2839.70     3017.38     49.12 o 
   5   3   3     3357.38     3441.78     31.14 o 
   6   3   3    13672.84    14012.02     64.57 o 
   7   3   3     2672.06     2778.69     30.13 o 
   8   3   3     1774.65     1815.18     24.73 o 
   9   3   3     3916.09     3872.61     39.86 o 
  10   3   3     1622.43     1464.71     27.11 o 
  11   3   3     1655.40     1607.45     60.81 o 
  12   3   3     1669.14     1765.55     40.79 o 
  13   3   3     1260.51     1246.89     35.63 o 
  14   3   3      209.79      223.19     11.66 o 
  15   3   3     1116.50     1114.27     25.02 o 
  16   3   3       58.32       51.29      7.11 o 
  17   3   3      779.11      786.81     28.96 o 
  18   3   3       40.10       51.58      8.47 o 
  19   3   3      331.28      321.43     21.82 o 
  20   3   3      150.99      155.11     18.33 o 
  21   3   3      250.47      265.01     34.05 o 
  22   3   3       62.56       54.16     14.93 o 
  23   3   3       21.27       -3.21     13.26 o 
  24   3   3      203.63      244.91     33.28 o 
  25   3   3        9.86      -17.20     17.20 o 
   1   4   3    12514.60    12818.82     92.24 o 
   2   4   3       62.36       60.67      5.10 o 
   3   4   3    15810.65    16015.12     68.32 o 
   4   4   3     4914.42     4840.43     56.55 o 
   5   4   3     2316.35     2780.07     48.41 o 
   6   4   3      743.43      762.40     17.65 o 
   7   4   3     1284.45     1444.28     23.56 o 
   8   4   3    11464.14    11307.35    102.10 o 
   9   4   3     1542.21     1506.87     49.27 o 
  10   4   3    10582.47    10506.12    130.21 o 
  11   4   3     1569.67     1673.99     39.86 o 
  12   4   3     2055.82     2085.82     39.76 o 
  13   4   3       18.77       28.36      6.54 o 
  14   4   3      365.57      414.38     16.57 o 
  15   4   3     1043.15     1041.32     31.01 o 
  16   4   3      479.63      543.99     21.58 o 
  17   4   3       96.17      101.84     10.74 o 
  18   4   3      391.51      462.09     28.67 o 
  19   4   3       24.81       15.44      8.80 o 
  20   4   3      123.46      127.82     16.63 o 
  21   4   3       63.18       72.30     13.41 o 
  22   4   3       57.45       73.66     16.01 o 
  23   4   3       21.88        5.27      8.69 o 
  24   4   3       25.00       72.12     38.91 o 
   0   5   3     5943.16     6509.68     86.80 o 
   1   5   3     6637.83     7572.43     76.88 o 
   2   5   3     4780.51     5185.28     79.29 o 
   3   5   3      741.52      775.92     15.27 o 
   4   5   3     1713.48     1724.80     30.41 o 
   5   5   3     3820.06     4093.07     51.41 o 
   6   5   3     2887.32     3186.33     46.05 o 
   7   5   3     1131.48      916.02     22.55 o 
   8   5   3      151.23      141.38      9.37 o 
   9   5   3      577.03      479.11     20.63 o 
  10   5   3       37.83       80.89      9.37 o 
  11   5   3      308.00      326.78     15.78 o 
  12   5   3       29.80       28.38      4.94 o 
  13   5   3     4758.59     4948.81     60.01 o 
  14   5   3      371.35      379.52     18.75 o 
  15   5   3      409.66      486.46     23.92 o 
  16   5   3     1986.19     1872.55     53.74 o 
  17   5   3      135.54      133.53     15.43 o 
  18   5   3       12.89        7.61      4.61 o 
  19   5   3       71.22       55.35     12.23 o 
  20   5   3      661.62      665.15     56.12 o 
  21   5   3      591.96      661.83     43.12 o 
  22   5   3     1358.53     1337.11     53.63 o 
  23   5   3      142.71      137.66     29.35 o 
  24   5   3        2.25        0.98     14.16 o 
   1   6   3     5366.79     6406.51     84.52 o 
   2   6   3     1193.68     1449.88     30.78 o 
   3   6   3     1641.77     1729.16     32.28 o 
   4   6   3      562.95      483.99     16.76 o 
   5   6   3     1970.87     1907.52     34.99 o 
   6   6   3     4516.35     4130.27     56.21 o 
   7   6   3     3194.21     3135.44     49.65 o 
   8   6   3     4375.06     4339.07     50.68 o 
   9   6   3      851.09      874.47     23.51 o 
  10   6   3      235.99      272.66     13.56 o 
  11   6   3       77.67       57.68      6.62 o 
  12   6   3      199.23      225.85     13.09 o 
  13   6   3       98.82       97.66      9.08 o 
  14   6   3     1683.02     1781.12     40.53 o 
  15   6   3        0.15       -5.58      5.68 o 
  16   6   3       48.38       42.88      7.82 o 
  17   6   3      591.03      533.21     26.91 o 
  18   6   3       56.40       44.67      9.60 o 
  19   6   3      453.85      542.99     32.29 o 
  20   6   3      324.13      336.65     26.07 o 
  21   6   3      169.07      178.05     19.47 o 
  22   6   3       54.80       61.04     16.66 o 
  23   6   3      130.44       77.23     24.48 o 
  24   6   3      267.91      364.65     57.65 o 
   0   7   3      585.88      673.12     34.68 o 
   1   7   3       23.96       31.55      6.35 o 
   2   7   3      395.57      570.46     20.12 o 
   3   7   3      106.75       53.39     10.42 o 
   4   7   3     1115.21     1016.15     31.90 o 
   5   7   3      310.96      389.16     20.01 o 
   6   7   3     1357.67     1578.73     61.84 o 
   7   7   3      326.00      336.62     17.38 o 
   8   7   3      633.06      705.88     22.56 o 
   9   7   3     4948.54     4871.58     60.11 o 
  10   7   3      335.56      329.71     16.22 o 
  11   7   3      205.71      254.04     15.86 o 
  12   7   3      835.88      945.75     30.77 o 
  13   7   3      161.27      212.38     15.52 o 
  14   7   3       12.79        3.75      5.15 o 
  15   7   3      220.72      132.92     13.48 o 
  16   7   3      218.50      230.77     17.86 o 
  17   7   3      222.67      197.42     17.03 o 
  18   7   3     1309.67     1340.67     44.11 o 
  19   7   3        4.48       -6.37      8.49 o 
  20   7   3       35.14       25.22     12.54 o 
  21   7   3       80.22       60.55     14.85 o 
  22   7   3       59.43       41.85     12.29 o 
  23   7   3        2.65      -15.68     17.30 o 
   1   8   3     2333.97     2360.57     48.23 o 
   2   8   3     2285.35     2421.27     45.33 o 
   3   8   3     2095.35     2115.91     42.35 o 
   4   8   3      287.90      302.46     17.60 o 
   5   8   3     1942.37     1843.70     42.75 o 
   6   8   3      136.64      145.49     11.68 o 
   7   8   3      350.93      450.70     23.55 o 
   8   8   3      176.62      195.13     17.48 o 
   9   8   3      845.37      883.20     32.23 o 
  10   8   3      297.53      275.57     16.40 o 
  11   8   3      426.44      408.87     22.05 o 
  12   8   3      200.41      203.96     14.80 o 
  13   8   3      448.32      423.95     21.44 o 
  14   8   3       22.99       35.00      6.62 o 
  15   8   3      121.34      130.29     13.19 o 
  16   8   3      541.60      540.81     26.87 o 
  17   8   3       64.23       60.96     12.56 o 
  18   8   3      263.86      248.09     22.54 o 
  19   8   3       16.65       15.94     11.65 o 
  20   8   3       11.91       -5.81     11.45 o 
  21   8   3      119.77      133.55     23.53 o 
  22   8   3       21.00       26.83     10.72 o 
   0   9   3     1156.86     1224.89     69.15 o 
   1   9   3      495.74      534.32     24.80 o 
   2   9   3      805.69      744.12     28.72 o 
   3   9   3      242.73      281.08     18.07 o 
   4   9   3     1116.36     1067.77     43.22 o 
   5   9   3       57.12       38.60      9.35 o 
   6   9   3      901.32      923.86     38.33 o 
   7   9   3     3994.34     4076.63     93.34 o 
   8   9   3     2770.80     2850.56     79.15 o 
   9   9   3       14.96       58.99     16.15 o 
  10   9   3      634.03      622.78     43.40 o 
  11   9   3       63.85      115.09     15.75 o 
  12   9   3     1924.86     1859.62     47.90 o 
  13   9   3      461.64      525.05     23.97 o 
  14   9   3       33.17       21.49      6.90 o 
  15   9   3      846.15      773.27     37.30 o 
  16   9   3      102.66       98.26     15.13 o 
  17   9   3       74.53       90.95     15.15 o 
  18   9   3      363.18      316.73     32.97 o 
  19   9   3      306.77      294.79     31.41 o 
  20   9   3      226.91      214.83     27.87 o 
  21   9   3      119.49       68.50     37.45 o 
   1  10   3     1062.53     1089.70     40.01 o 
   2  10   3     1211.65     1128.10     40.74 o 
   3  10   3      154.90      140.58     12.59 o 
   4  10   3      305.15      274.61     25.99 o 
   5  10   3      255.09      207.49     22.93 o 
   6  10   3      475.90      572.50     37.32 o 
   7  10   3      851.56     1066.26     50.88 o 
   8  10   3      480.76      507.41     35.42 o 
   9  10   3      372.21      354.26     32.56 o 
  10  10   3      274.99      233.89     25.23 o 
  11  10   3       65.30       77.44     13.58 o 
  12  10   3      144.09      146.25     23.64 o 
  13  10   3     1159.78     1206.91     80.44 o 
  14  10   3     1729.88     1769.26    131.21 o 
  15  10   3       37.15       14.48      9.12 o 
  16  10   3      286.44      247.69     35.29 o 
  17  10   3      147.94      167.63     31.19 o 
  18  10   3      168.63      110.48     39.80 o 
  19  10   3       99.09       95.86     22.84 o 
  20  10   3      328.73      482.20     76.25 o 
   0  11   3     1209.83     1204.76    103.44 o 
   1  11   3     2101.40     2063.31     78.62 o 
   2  11   3     2967.51     2923.01     77.22 o 
   3  11   3      751.30      684.28     26.45 o 
   4  11   3      969.23     1094.63     53.66 o 
   5  11   3      585.03      621.00     41.19 o 
   6  11   3       86.60       87.41     16.48 o 
   7  11   3      113.67       96.39     17.59 o 
   8  11   3       78.76       69.67     15.13 o 
   9  11   3      372.03      386.59     33.17 o 
  10  11   3      313.01      369.37     44.18 o 
  11  11   3      691.61      772.57     47.02 o 
  12  11   3     1126.63     1159.28     87.80 o 
  13  11   3       15.70        3.18      9.93 o 
  14  11   3      208.43      241.45     31.45 o 
  15  11   3      168.80      197.71     41.51 o 
  16  11   3       51.92       67.59     22.30 o 
  17  11   3      143.98      149.98     43.46 o 
  18  11   3      101.42      124.55     22.56 o 
  19  11   3       22.79       11.25     14.31 o 
   1  12   3      543.60      545.84     42.81 o 
   2  12   3      261.33      241.62     23.91 o 
   3  12   3       66.07      103.20     21.62 o 
   4  12   3      134.09      110.09     18.99 o 
   5  12   3      861.87      938.92     76.07 o 
   6  12   3      186.01      156.66     22.77 o 
   7  12   3     1412.32     1327.49     62.78 o 
   8  12   3       78.93      102.59     20.61 o 
   9  12   3      360.47      432.22     36.82 o 
  10  12   3      708.43      771.01     48.70 o 
  11  12   3     1051.41     1053.32     56.63 o 
  12  12   3       30.03       33.02     12.10 o 
  13  12   3      615.02      721.96    168.39 o 
  14  12   3       11.78       15.13     14.82 o 
  15  12   3      120.10      144.15     25.43 o 
  16  12   3       30.24       22.38     12.38 o 
  17  12   3       10.49       20.10     21.95 o 
   0  13   3      742.40      755.23     64.40 o 
   1  13   3      738.88      750.54     52.61 o 
   2  13   3      662.11      626.55     48.27 o 
   3  13   3      439.62      378.31     39.06 o 
   4  13   3      158.07      139.05     21.95 o 
   5  13   3      857.54      943.39     74.13 o 
   6  13   3      486.26      447.95     38.21 o 
   7  13   3      203.41      215.35     26.97 o 
   8  13   3       30.35       63.84     15.99 o 
   9  13   3       25.48       13.49     11.72 o 
  10  13   3      233.18      257.37     42.96 o 
  11  13   3      496.01      559.24     59.63 o 
  12  13   3      110.98      117.84     29.38 o 
  13  13   3      257.21      381.97     50.97 o 
  14  13   3      430.47      521.53     87.99 o 
  15  13   3       51.68      100.70     34.83 o 
   1  14   3       63.05       33.13     19.63 o 
   2  14   3      181.47      216.73     36.70 o 
   3  14   3       16.56      -12.99     30.23 o 
   4  14   3       88.13      104.07     21.05 o 
   5  14   3      156.18      192.90     26.71 o 
   6  14   3      285.75      331.30     41.11 o 
   7  14   3     1064.07     1051.36     60.84 o 
   8  14   3      121.20      147.20     31.11 o 
   9  14   3       12.86       21.46     17.42 o 
  10  14   3       20.34       18.46     43.76 o 
  11  14   3      133.95      131.44     31.49 o 
   0  15   3      513.59      535.35     60.88 o 
   1  15   3      702.10      776.93     60.03 o 
   2  15   3       54.67       23.56     21.16 o 
   3  15   3       42.83       61.87     21.18 o 
   4  15   3       23.85       22.00     17.94 o 
   5  15   3      180.61      175.51     35.93 o 
   6  15   3       30.58       -2.52     20.04 o 
   7  15   3      151.36      231.01     56.97 o 
   8  15   3       19.20       10.20     21.86 o 
   0   0   4    33930.84    33303.34    373.82 o 
   2   0   4   101071.29    96386.88   1214.49 o 
   4   0   4    10660.73     9721.52     60.63 o 
   6   0   4     1618.83     1316.05     28.29 o 
   8   0   4     2364.18     2420.51     69.22 o 
  10   0   4     1120.60     1249.07     36.62 o 
  12   0   4     1121.54     1137.20     48.47 o 
  14   0   4      154.13      197.49     24.94 o 
  16   0   4     5041.68     4614.27     67.19 o 
  18   0   4     1755.43     1906.52    120.69 o 
  20   0   4      184.89      150.37     36.00 o 
  22   0   4      904.23     1029.72     99.88 o 
  24   0   4      731.05      808.90     94.75 o 
   1   1   4    23554.88    25261.99    140.75 o 
   2   1   4    31973.87    31921.58    191.68 o 
   3   1   4     3717.68     3514.99     35.77 o 
   4   1   4       38.81       31.43      2.31 o 
   5   1   4     3399.52     3070.27     26.00 o 
   6   1   4      204.39      189.76      7.51 o 
   7   1   4      310.04      322.13      9.91 o 
   8   1   4     2705.81     2930.47     34.90 o 
   9   1   4     1143.86     1413.76     25.56 o 
  10   1   4     1406.09     1508.61     29.62 o 
  11   1   4     1822.13     1728.10     24.35 o 
  12   1   4      738.53      723.74     17.13 o 
  13   1   4       87.44       46.65     19.74 o 
  14   1   4      230.94      290.49     15.48 o 
  15   1   4      471.71      547.33     22.28 o 
  16   1   4      206.93      209.96     11.77 o 
  17   1   4      586.61      594.71     20.30 o 
  18   1   4      976.77      934.00     32.49 o 
  19   1   4      199.22      216.84     16.59 o 
  20   1   4       51.07       41.33      8.94 o 
  21   1   4      188.44      143.00     21.38 o 
  22   1   4      250.09      276.89     31.22 o 
  23   1   4       31.91       35.05     16.29 o 
  24   1   4       14.58       29.52     16.52 o 
  25   1   4      284.78      348.88     96.50 o 
   0   2   4    70583.73    69748.86    195.96 o 
   1   2   4    10220.18    10219.88     60.78 o 
   2   2   4    13344.48    14218.81     58.58 o 
   3   2   4     1209.54      942.03     16.45 o 
   4   2   4     3143.72     3221.79     31.58 o 
   5   2   4     1783.32     1923.45     22.77 o 
   6   2   4     2774.17     2929.22     32.96 o 
   7   2   4     8276.97     8886.94     60.59 o 
   8   2   4      323.38      371.89     13.16 o 
   9   2   4     1378.47     1379.33     32.31 o 
  10   2   4      109.72      133.43      9.40 o 
  11   2   4     2621.33     2960.88     57.11 o 
  12   2   4     1315.86     1090.78    176.08 o 
  13   2   4     1202.51     1242.17     28.89 o 
  14   2   4      691.48      557.64     20.37 o 
  15   2   4      433.76      376.03     17.89 o 
  16   2   4       97.86       72.98     12.40 o 
  17   2   4       35.69        9.32      7.54 o 
  18   2   4      778.98      783.97     30.30 o 
  19   2   4     1631.33     1798.73     47.14 o 
  20   2   4       53.18       69.39     10.61 o 
  21   2   4      760.90      726.47     48.22 o 
  22   2   4        7.50       -3.13     10.85 o 
  23   2   4       96.85       72.44     18.77 o 
  24   2   4      118.19      154.27     25.39 o 
  25   2   4      435.05      479.74     52.97 o 
   1   3   4     3179.91     3294.62     27.20 o 
   2   3   4     9526.77     9623.11     54.67 o 
   3   3   4     6888.26     7115.10     39.21 o 
   4   3   4     9682.08     9205.89     63.41 o 
   5   3   4     1368.04     1381.74     25.57 o 
   6   3   4     8875.76     8712.98     58.96 o 
   7   3   4     1807.99     1653.27     21.44 o 
   8   3   4     2079.92     2284.41     26.88 o 
   9   3   4     1023.83     1328.77     22.87 o 
  10   3   4      924.93      972.18     21.74 o 
  11   3   4     2783.51     2994.57     43.05 o 
  12   3   4      452.85      495.61     25.81 o 
  13   3   4     1138.21     1218.21     30.88 o 
  14   3   4       43.89       40.16      5.69 o 
  15   3   4      165.76      162.76     10.21 o 
  16   3   4      985.86      820.38     24.01 o 
  17   3   4     1412.32     1407.88     37.19 o 
  18   3   4       42.23       27.61      8.30 o 
  19   3   4      517.34      464.52     36.62 o 
  20   3   4       60.95       98.17     14.39 o 
  21   3   4      799.71      883.32     43.20 o 
  22   3   4       26.01       18.43      8.47 o 
  23   3   4      135.95      128.25     17.53 o 
  24   3   4      156.12      196.08     27.58 o 
   0   4   4    11535.35    10781.73     98.69 o 
   1   4   4     2054.52     2262.90     31.30 o 
   2   4   4     3780.80     3661.00     36.14 o 
   3   4   4     1914.45     1831.43     26.50 o 
   4   4   4     5194.69     5278.29     36.46 o 
   5   4   4     1659.84     1655.39     23.77 o 
   6   4   4     3695.25     3822.21     38.20 o 
   7   4   4     1185.23     1091.39     23.90 o 
   8   4   4      929.73      798.68     17.60 o 
   9   4   4     1330.69     1426.47     25.90 o 
  10   4   4     5066.35     5154.99     62.00 o 
  11   4   4      556.62      582.70     22.91 o 
  12   4   4     1394.87     1375.36     31.98 o 
  13   4   4     1390.14     1370.99     30.72 o 
  14   4   4      236.07      198.32     11.78 o 
  15   4   4      179.94      197.69     12.84 o 
  16   4   4      260.68      270.59     15.07 o 
  17   4   4      539.17      564.27     23.61 o 
  18   4   4     1151.93     1131.59     40.95 o 
  19   4   4      128.84      143.89     16.60 o 
  20   4   4      393.37      359.27     28.79 o 
  21   4   4       31.75       18.44     10.89 o 
  22   4   4       78.76       51.75     13.02 o 
  23   4   4        8.49      -14.44     17.35 o 
  24   4   4      466.62      480.72    127.32 o 
   1   5   4      280.82      383.34     15.60 o 
   2   5   4       71.29       66.96      6.42 o 
   3   5   4       87.76       45.73      6.03 o 
   4   5   4     5253.91     5740.01     46.72 o 
   5   5   4     2987.62     2966.05     43.05 o 
   6   5   4      170.36      186.85      9.63 o 
   7   5   4      909.56      976.83     22.25 o 
   8   5   4       16.82       19.08      4.53 o 
   9   5   4       34.47       34.00     10.32 o 
  10   5   4      731.14      822.97     23.52 o 
  11   5   4     1094.86      992.58     25.14 o 
  12   5   4      766.37      898.84     23.39 o 
  13   5   4     1152.95     1171.44     27.17 o 
  14   5   4      241.55      273.32     14.74 o 
  15   5   4     1254.95     1195.02     33.37 o 
  16   5   4       27.13       14.24      8.36 o 
  17   5   4      157.32      120.08     11.95 o 
  18   5   4     2098.32     2201.51     61.27 o 
  19   5   4      162.65      121.88     15.77 o 
  20   5   4      173.31      151.99     17.72 o 
  21   5   4      102.20       85.72     14.45 o 
  22   5   4      151.74      131.88     21.77 o 
  23   5   4      186.19      135.57     29.47 o 
   0   6   4     1138.21     1186.15     40.79 o 
   1   6   4      620.97      750.76     23.73 o 
   2   6   4     1033.40     1049.77     31.00 o 
   3   6   4      837.87      785.32     17.51 o 
   4   6   4     1204.98     1145.16     20.24 o 
   5   6   4     1437.04     1511.68     31.11 o 
   6   6   4     2278.00     2204.59     41.15 o 
   7   6   4      807.04      812.18     21.32 o 
   8   6   4     1269.99     1313.82     34.51 o 
   9   6   4      919.12      854.55     24.36 o 
  10   6   4     1725.15     1624.53     32.11 o 
  11   6   4      238.15      269.64     14.64 o 
  12   6   4      511.54      557.59     18.79 o 
  13   6   4      122.45      116.10      9.71 o 
  14   6   4      510.39      503.22     20.28 o 
  15   6   4      801.44      774.53     27.64 o 
  16   6   4      461.46      464.14     22.82 o 
  17   6   4      175.12      125.70     14.10 o 
  18   6   4      108.08      130.03     14.33 o 
  19   6   4      226.92      260.19     20.42 o 
  20   6   4      396.24      414.52     26.07 o 
  21   6   4      173.77      268.73     30.11 o 
  22   6   4      338.40      399.97     37.39 o 
  23   6   4      426.65      360.42     36.15 o 
  24   6   4        6.00        0.79     14.51 o 
   1   7   4     1787.01     1711.77     38.79 o 
   2   7   4     4212.33     3917.11     59.52 o 
   3   7   4     2036.88     2104.41     38.61 o 
   4   7   4     2983.65     2847.63     45.41 o 
   5   7   4     1448.21     1436.46     33.47 o 
   6   7   4     4006.05     3920.91     58.33 o 
   7   7   4      791.61      781.65     25.07 o 
   8   7   4      295.73      308.70     13.68 o 
   9   7   4      671.32      683.03     24.16 o 
  10   7   4     3030.31     2935.60     47.17 o 
  11   7   4      612.69      629.26     24.15 o 
  12   7   4      388.02      413.58     20.26 o 
  13   7   4     1262.98     1225.57     33.29 o 
  14   7   4      195.56      132.42     11.70 o 
  15   7   4      299.73      299.31     17.64 o 
  16   7   4      532.08      503.15     25.86 o 
  17   7   4        5.14       18.03      7.82 o 
  18   7   4      157.18      163.92     20.83 o 
  19   7   4      507.23      502.28     32.84 o 
  20   7   4       74.58       88.70     14.79 o 
  21   7   4       95.83      113.86     20.36 o 
  22   7   4       76.52       56.18     15.52 o 
  23   7   4       88.06      151.24     37.50 o 
   0   8   4     1879.45     2006.31     65.42 o 
   1   8   4     1480.61     1580.97     37.96 o 
   2   8   4     9387.98    10212.84    105.02 o 
   3   8   4     1213.28     1216.21     34.32 o 
   4   8   4     2696.25     2887.16     49.56 o 
   5   8   4     3856.96     4018.42     96.98 o 
   6   8   4      753.73      747.52     29.18 o 
   7   8   4      372.09      350.65     17.86 o 
   8   8   4     1317.23     1369.17     40.50 o 
   9   8   4     1261.35     1290.65     40.89 o 
  10   8   4      785.93      737.14     28.78 o 
  11   8   4     1935.99     1962.84     43.72 o 
  12   8   4       88.33       99.73     10.72 o 
  13   8   4     1713.88     1680.33     42.44 o 
  14   8   4       15.54       16.98      6.95 o 
  15   8   4      410.12      365.66     32.74 o 
  16   8   4      442.30      444.24     24.69 o 
  17   8   4      220.33      215.75     17.93 o 
  18   8   4       11.02       16.79     12.57 o 
  19   8   4      310.85      336.10     38.17 o 
  20   8   4       20.42        9.50     13.07 o 
  21   8   4      498.54      537.46     43.49 o 
  22   8   4       51.31       46.02     23.05 o 
   1   9   4      480.64      448.88     33.89 o 
   2   9   4      366.84      414.11     32.23 o 
   3   9   4      834.14      820.31     32.66 o 
   4   9   4      855.50      950.55     38.48 o 
   5   9   4      513.79      458.85     26.93 o 
   6   9   4     1063.99     1015.46     40.14 o 
   7   9   4      443.95      583.39     30.76 o 
   8   9   4      818.10      952.51     45.09 o 
   9   9   4      311.75      353.43     27.61 o 
  10   9   4     1299.41     1273.43     38.93 o 
  11   9   4      694.17      710.60     29.71 o 
  12   9   4       20.02       19.77      6.56 o 
  13   9   4      200.87      174.34     14.53 o 
  14   9   4      584.39      576.35     29.34 o 
  15   9   4      308.10      269.73     18.92 o 
  16   9   4      537.38      553.31     41.03 o 
  17   9   4       12.69       13.35     12.04 o 
  18   9   4       68.09       83.20     18.86 o 
  19   9   4      352.17      365.84     35.05 o 
  20   9   4      345.93      408.13     38.03 o 
  21   9   4       10.74        2.45     25.23 o 
   0  10   4      644.74      758.45     80.79 o 
   1  10   4       59.15       43.94     10.98 o 
   2  10   4      117.15      131.24     21.72 o 
   3  10   4        3.29       10.30      7.16 o 
   4  10   4      478.25      360.46     31.87 o 
   5  10   4     2948.19     3273.91     98.87 o 
   6  10   4      793.04      862.76     44.36 o 
   7  10   4     1085.92     1100.18     50.16 o 
   8  10   4      108.84       82.15     16.04 o 
   9  10   4      204.29      276.33     26.21 o 
  10  10   4      132.50      145.61     16.28 o 
  11  10   4      158.39      175.49     17.72 o 
  12  10   4       30.87       38.65     11.65 o 
  13  10   4      513.88      553.92     35.50 o 
  14  10   4      625.15      622.31     38.22 o 
  15  10   4      531.59      751.82     78.10 o 
  16  10   4       95.16      135.00     21.98 o 
  17  10   4      126.20      155.89     24.00 o 
  18  10   4      249.14      261.37     30.34 o 
  19  10   4       15.42       14.88     13.51 o 
  20  10   4      233.44      295.96     40.77 o 
   1  11   4      255.25      217.66     26.77 o 
   2  11   4     2839.80     2884.59     93.96 o 
   3  11   4     2370.17     2288.88     53.44 o 
   4  11   4      135.05      152.26     21.49 o 
   5  11   4        1.41       -9.14      9.14 o 
   6  11   4      672.77      721.77     43.49 o 
   7  11   4      171.38      236.79     26.00 o 
   8  11   4       53.94       52.70     15.39 o 
   9  11   4      295.73      296.43     28.52 o 
  10  11   4       28.59        9.90     15.54 o 
  11  11   4       74.48       60.63     21.54 o 
  12  11   4      268.71      248.85     26.39 o 
  13  11   4       76.10       64.29     38.01 o 
  14  11   4      340.22      258.56     35.82 o 
  15  11   4      284.17      303.14     39.89 o 
  16  11   4       29.53       18.72     14.59 o 
  17  11   4       72.99       40.68     32.69 o 
  18  11   4      291.25      259.23     70.49 o 
   0  12   4      625.11      646.84     57.52 o 
   1  12   4      265.11      255.55     30.17 o 
   2  12   4      982.23      917.90     56.13 o 
   3  12   4      115.65      100.38     19.65 o 
   4  12   4      193.48      156.34     29.68 o 
   5  12   4       93.89      101.03     19.19 o 
   6  12   4      880.35      891.83     50.63 o 
   7  12   4      261.89      304.86     39.35 o 
   8  12   4       44.24        1.55     11.85 o 
   9  12   4     1510.44     1690.41     69.64 o 
  10  12   4      797.35      797.45     71.38 o 
  11  12   4      130.48      210.44     49.21 o 
  12  12   4      228.16      331.39     46.62 o 
  13  12   4      334.57      369.26     36.66 o 
  14  12   4        6.54       26.14     12.71 o 
  15  12   4      345.76      343.04     37.25 o 
  16  12   4       77.88       81.50     39.77 o 
  17  12   4        2.51      -16.08     16.08 o 
   1  13   4      198.39      187.36     23.40 o 
   2  13   4      423.17      482.71     43.15 o 
   3  13   4      936.84     1042.53     85.60 o 
   4  13   4      986.56     1054.89     77.64 o 
   5  13   4      505.33      559.81     57.65 o 
   6  13   4      197.83      187.32     24.87 o 
   7  13   4      143.03      106.54     19.97 o 
   8  13   4      386.03      391.15     35.00 o 
   9  13   4      359.17      380.56     49.62 o 
  10  13   4      278.21      268.45     75.82 o 
  11  13   4       34.50       13.56     31.71 o 
  12  13   4      450.81      583.58     63.95 o 
  13  13   4      134.23      223.26     45.95 o 
  14  13   4      443.39      390.46     61.03 o 
  15  13   4      196.72      150.51     39.58 o 
   0  14   4      652.07      804.18     95.53 o 
   1  14   4      701.15      797.72     49.37 o 
   2  14   4      786.43      898.37     61.22 o 
   3  14   4      119.67      111.17     27.66 o 
   4  14   4      172.67      169.49     33.86 o 
   5  14   4      132.56      147.41     32.16 o 
   6  14   4      367.98      327.22     47.58 o 
   7  14   4       94.39       93.45     28.88 o 
   8  14   4      238.83      269.67     43.38 o 
   9  14   4       98.72       92.30     27.48 o 
  10  14   4       18.53       40.99     20.72 o 
  11  14   4       17.95        3.00     22.49 o 
   1  15   4       11.61        5.94     14.32 o 
   2  15   4      172.85      228.02     37.38 o 
   3  15   4       49.99       16.16     24.63 o 
   4  15   4       82.35       61.53     23.42 o 
   5  15   4      137.53      134.96     32.73 o 
   6  15   4        3.41       58.97     43.01 o 
   2   0   5     4337.07     4720.90     52.28 o 
   4   0   5     9898.52     8998.26     91.30 o 
   6   0   5     3080.75     3470.25     45.28 o 
   8   0   5      731.31      779.82     25.34 o 
  10   0   5      334.09      366.35     19.87 o 
  12   0   5     3130.23     3570.46     68.41 o 
  14   0   5     2081.08     1347.14    955.18 o 
  16   0   5      109.53      157.28     22.11 o 
  18   0   5     5398.72     5348.73    134.54 o 
  20   0   5      169.70      176.72     40.27 o 
  22   0   5      805.39      774.71     87.81 o 
  24   0   5      393.38      440.79     71.23 o 
   0   1   5     6826.71     6546.04     93.59 o 
   1   1   5     3321.36     3344.75     22.90 o 
   2   1   5      408.50      326.33      7.51 o 
   3   1   5      547.39      527.18     10.54 o 
   4   1   5      662.94      686.45     11.26 o 
   5   1   5     8612.54     8208.19     37.11 o 
   6   1   5      197.86      207.46      7.72 o 
   7   1   5     3488.76     4132.97     34.86 o 
   8   1   5     5988.14     6205.03     45.71 o 
   9   1   5     4960.54     4934.65     45.61 o 
  10   1   5     1189.46     1257.30     24.42 o 
  11   1   5       69.73       52.66      5.69 o 
  12   1   5      953.15     1060.18     25.00 o 
  13   1   5      246.53       76.72     40.94 o 
  14   1   5     3142.59     3217.93     65.68 o 
  15   1   5       86.92       71.86     13.69 o 
  16   1   5     1228.75     1326.26     40.22 o 
  17   1   5      281.26      382.29     20.65 o 
  18   1   5      160.98      142.83     22.40 o 
  19   1   5      215.39      241.71     21.75 o 
  20   1   5      608.14      645.68     53.99 o 
  21   1   5      547.30      669.49     56.60 o 
  22   1   5      161.15      146.35     28.30 o 
  23   1   5       25.76       18.69     12.90 o 
  24   1   5      116.61       92.49     25.68 o 
   1   2   5      219.95      223.03      7.48 o 
   2   2   5     1781.82     1912.91     27.39 o 
   3   2   5     2055.09     1737.77     27.15 o 
   4   2   5       97.06      106.58      6.75 o 
   5   2   5     2310.82     2582.72     36.28 o 
   6   2   5     4609.46     4476.64     33.74 o 
   7   2   5     3279.74     3295.26     26.26 o 
   8   2   5     3113.41     3370.06     27.49 o 
   9   2   5      678.32      614.85     16.33 o 
  10   2   5      626.52      757.15     22.74 o 
  11   2   5     2662.55     2393.18     40.60 o 
  12   2   5     1053.67     1222.57     34.47 o 
  13   2   5     1307.82     1340.59     43.55 o 
  14   2   5     2932.23     2884.37     75.17 o 
  15   2   5      505.15      496.14     22.44 o 
  16   2   5      399.19      429.67     16.13 o 
  17   2   5      204.89      188.41     10.18 o 
  18   2   5      417.25      430.86     34.37 o 
  19   2   5      101.58       71.92     16.51 o 
  20   2   5      312.64      297.18     30.99 o 
  21   2   5       56.02       56.57     17.99 o 
  22   2   5       63.05       48.56     14.81 o 
  23   2   5       18.58       10.04     10.48 o 
  24   2   5       26.86       18.00     41.01 o 
   0   3   5     9244.72    10938.11    126.16 o 
   1   3   5     4404.05     4649.89     30.93 o 
   2   3   5     1391.03     1443.99     21.55 o 
   3   3   5     2580.77     2811.21     32.24 o 
   4   3   5     1689.90     1807.45     26.40 o 
   5   3   5     3030.44     3048.21     38.45 o 
   6   3   5     4061.57     4016.05     45.14 o 
   7   3   5     3677.63     3811.86     37.74 o 
   8   3   5     1209.97     1285.18     19.01 o 
   9   3   5      297.07      293.60     13.75 o 
  10   3   5      764.87      782.81     20.56 o 
  11   3   5      625.72      519.36     26.42 o 
  12   3   5      345.73      242.30     23.30 o 
  13   3   5      779.77      687.99     21.83 o 
  14   3   5     1425.30     1490.49     31.01 o 
  15   3   5     1099.80     1052.70     25.06 o 
  16   3   5     2001.77     1772.18     32.92 o 
  17   3   5       96.40       82.81     11.68 o 
  18   3   5      759.68      809.99     40.16 o 
  19   3   5      554.43      537.57     40.39 o 
  20   3   5      131.05      100.32     14.99 o 
  21   3   5      368.13      429.11     30.40 o 
  22   3   5      207.44      230.80     27.35 o 
  23   3   5       90.55      107.11     24.04 o 
  24   3   5       28.34       44.23     16.07 o 
   1   4   5     1912.57     2350.88     26.14 o 
   2   4   5     3073.08     2650.04     28.64 o 
   3   4   5      495.32      398.49     13.11 o 
   4   4   5      797.16      736.80     14.77 o 
   5   4   5     2949.14     2828.83     33.97 o 
   6   4   5     5910.93     5991.75     77.27 o 
   7   4   5     1058.64     1007.96     25.52 o 
   8   4   5      509.06      485.80     12.99 o 
   9   4   5      102.95      131.33      7.71 o 
  10   4   5     3911.71     3777.26     45.17 o 
  11   4   5       34.60       25.61      4.62 o 
  12   4   5      117.07       83.10     24.43 o 
  13   4   5      122.51      118.52     11.24 o 
  14   4   5     2645.83     2594.34     47.47 o 
  15   4   5       81.76       97.19      8.16 o 
  16   4   5      526.16      500.54     19.21 o 
  17   4   5       61.96       59.07     13.21 o 
  18   4   5      686.83      699.86     33.92 o 
  19   4   5      173.87      191.08     18.78 o 
  20   4   5      219.51      253.53     23.15 o 
  21   4   5      253.90      269.35     26.81 o 
  22   4   5       31.72       50.66     17.88 o 
  23   4   5      136.71      198.59     47.18 o 
  24   4   5       18.58       21.62     56.81 o 
   0   5   5     3794.64     4002.32     59.28 o 
   1   5   5      359.11      390.86     14.80 o 
   2   5   5      423.98      510.90     15.35 o 
   3   5   5     2714.81     2810.23     36.85 o 
   4   5   5      984.31     1101.02     21.97 o 
   5   5   5     2731.02     2503.95     31.56 o 
   6   5   5       27.58       34.86      5.85 o 
   7   5   5     1221.62     1333.98     25.23 o 
   8   5   5        4.40        7.68      3.74 o 
   9   5   5       25.13       17.38      3.86 o 
  10   5   5      487.89      484.88     17.39 o 
  11   5   5     1976.56     1986.04     34.48 o 
  12   5   5      681.18      703.18     20.30 o 
  13   5   5      307.05      203.35     12.15 o 
  14   5   5      568.57      559.56     19.32 o 
  15   5   5      745.81      783.11     27.55 o 
  16   5   5      857.05      838.94     32.22 o 
  17   5   5      457.03      428.07     20.51 o 
  18   5   5      151.57      209.76     19.38 o 
  19   5   5      369.97      329.45     24.72 o 
  20   5   5      333.23      311.91     26.50 o 
  21   5   5       14.95        5.67      8.77 o 
  22   5   5        8.16       53.77     15.24 o 
  23   5   5      195.41      173.87     56.00 o 
   1   6   5     3475.79     3420.95     50.38 o 
   2   6   5     1879.46     1743.95     32.02 o 
   3   6   5    10454.53    10667.64     73.04 o 
   4   6   5     2245.41     2391.78     33.51 o 
   5   6   5      275.06      332.78     13.28 o 
   6   6   5     2520.77     2311.84     54.63 o 
   7   6   5      995.04     1055.60     24.30 o 
   8   6   5      597.49      687.50     20.04 o 
   9   6   5     1802.22     1824.54     33.72 o 
  10   6   5     1253.14     1146.15     25.96 o 
  11   6   5     1121.22     1160.06     26.82 o 
  12   6   5     3193.76     3011.71     44.60 o 
  13   6   5     1726.71     1828.81     36.25 o 
  14   6   5     1053.70     1006.41     27.97 o 
  15   6   5      814.73      864.02     28.67 o 
  16   6   5       84.35      128.71     12.05 o 
  17   6   5      166.17      165.10     15.73 o 
  18   6   5       92.47       84.46     11.75 o 
  19   6   5      173.62      192.94     21.25 o 
  20   6   5       94.32      109.48     17.19 o 
  21   6   5       86.54      118.45     17.84 o 
  22   6   5       74.70      101.82     19.46 o 
  23   6   5       90.19       79.82     22.34 o 
   0   7   5     1208.10      956.27     35.06 o 
   1   7   5       97.60       94.36      9.70 o 
   2   7   5     2332.63     2192.74     44.15 o 
   3   7   5      666.69      723.46     20.54 o 
   4   7   5      729.07      778.55     32.51 o 
   5   7   5      482.40      509.64     22.58 o 
   6   7   5     1737.36     1806.78     35.51 o 
   7   7   5      785.50      821.12     23.36 o 
   8   7   5     1378.88     1436.28     32.96 o 
   9   7   5      463.08      437.02     19.87 o 
  10   7   5       13.35       11.22      6.12 o 
  11   7   5      612.84      620.81     23.11 o 
  12   7   5        0.36        0.30      4.99 o 
  13   7   5     2916.28     2765.13     48.64 o 
  14   7   5        8.34       12.72      5.28 o 
  15   7   5      625.89      671.51     25.73 o 
  16   7   5      184.23      181.47     16.00 o 
  17   7   5       33.69       33.60      7.79 o 
  18   7   5       21.68       25.88     10.05 o 
  19   7   5        9.71       11.62      9.67 o 
  20   7   5      106.02       91.55     16.41 o 
  21   7   5       56.46       37.29     41.43 o 
  22   7   5       56.88       73.10     17.94 o 
  23   7   5       77.22      165.01     41.93 o 
   1   8   5      308.73      383.74     19.22 o 
   2   8   5      857.03      954.67     30.10 o 
   3   8   5     2707.93     2614.84     41.67 o 
   4   8   5      508.02      480.62     19.17 o 
   5   8   5     1391.81     1347.66     70.01 o 
   6   8   5      297.68      288.01     19.17 o 
   7   8   5     1163.59     1176.99     34.32 o 
   8   8   5     2150.40     2032.23     41.52 o 
   9   8   5      133.79      144.75     10.92 o 
  10   8   5      123.44      111.85     10.41 o 
  11   8   5     1994.92     2050.07     43.60 o 
  12   8   5      902.48     1074.76     32.26 o 
  13   8   5       63.26       43.88      7.45 o 
  14   8   5      169.13      256.17     15.81 o 
  15   8   5      428.75      398.81     22.34 o 
  16   8   5        5.24       14.16      8.26 o 
  17   8   5      212.77      310.14     25.67 o 
  18   8   5      391.13      427.00     30.59 o 
  19   8   5      262.19      249.66     29.33 o 
  20   8   5       64.56       91.48     19.17 o 
  21   8   5       76.15       82.77     18.15 o 
  22   8   5        4.92        0.86     16.66 o 
   0   9   5     1718.17     1748.76     80.82 o 
   1   9   5      829.68      949.63     49.24 o 
   2   9   5      585.33      676.54     42.02 o 
   3   9   5      436.95      414.34     23.37 o 
   4   9   5     1549.80     1587.60     33.46 o 
   5   9   5     3092.55     2904.03     84.80 o 
   6   9   5      261.17      219.72     18.57 o 
   7   9   5      571.04      521.90     28.27 o 
   8   9   5     2807.21     2953.92     75.13 o 
   9   9   5      969.27      948.54     30.94 o 
  10   9   5      138.66      214.31     18.98 o 
  11   9   5      120.95      144.78     12.76 o 
  12   9   5      144.42      128.26     11.93 o 
  13   9   5      338.51      398.35     23.79 o 
  14   9   5      708.17      783.11     31.21 o 
  15   9   5      217.83      220.73     21.35 o 
  16   9   5      399.50      362.01     33.50 o 
  17   9   5       38.03       25.77     10.84 o 
  18   9   5      102.77       90.74     19.23 o 
  19   9   5      236.78      224.87     41.16 o 
  20   9   5      171.00      200.23     27.69 o 
  21   9   5       97.06      135.79     27.77 o 
   1  10   5      464.60      314.88     30.52 o 
   2  10   5      734.63      655.64     36.45 o 
   3  10   5      296.28      326.05     19.15 o 
   4  10   5       73.23       56.93     14.14 o 
   5  10   5      461.14      492.43     47.23 o 
   6  10   5      146.76      190.56     21.03 o 
   7  10   5      408.72      577.96     35.80 o 
   8  10   5     1149.89     1288.04     53.31 o 
   9  10   5      411.81      408.48     26.32 o 
  10  10   5     1652.26     1705.10     49.91 o 
  11  10   5     1596.57     1701.49     53.09 o 
  12  10   5     1482.58     1713.85     58.41 o 
  13  10   5       89.90      137.64     18.78 o 
  14  10   5      175.20      238.73     33.04 o 
  15  10   5      335.36      352.59     33.28 o 
  16  10   5      520.10      585.77     43.65 o 
  17  10   5      271.87      309.26     40.47 o 
  18  10   5      185.05      191.77     27.93 o 
  19  10   5       48.93       21.80     12.45 o 
  20  10   5       14.69       -3.13     12.35 o 
   0  11   5     1496.08     1342.05    143.53 o 
   1  11   5      785.64      860.87     48.47 o 
   2  11   5     2031.60     1887.78     77.31 o 
   3  11   5      818.67      836.60     32.93 o 
   4  11   5      255.94      248.62     34.30 o 
   5  11   5     1239.39     1245.73     78.91 o 
   6  11   5      221.83      215.75     34.50 o 
   7  11   5      310.46      327.62     28.66 o 
   8  11   5      810.05      873.84     46.40 o 
   9  11   5      122.16      125.89     19.05 o 
  10  11   5      227.86      191.69     22.37 o 
  11  11   5      361.99      340.25     25.43 o 
  12  11   5       85.10       56.07     26.98 o 
  13  11   5       52.28       28.23     14.43 o 
  14  11   5       54.42       28.20     13.40 o 
  15  11   5      568.19      590.35     54.28 o 
  16  11   5       15.53        1.09      9.12 o 
  17  11   5      378.77      352.07     46.45 o 
  18  11   5      293.32      201.12     33.35 o 
   1  12   5       32.93       45.04     13.63 o 
   2  12   5       53.80       69.79     17.93 o 
   3  12   5      151.35      169.33     30.76 o 
   4  12   5      588.33      637.15     59.12 o 
   5  12   5      667.28      740.88     62.87 o 
   6  12   5      154.36      189.19     32.33 o 
   7  12   5      112.05      126.28     28.90 o 
   8  12   5       10.51      -10.92     10.92 o 
   9  12   5      574.91      596.57     44.00 o 
  10  12   5      243.70      276.48     41.85 o 
  11  12   5      125.14      145.01     32.10 o 
  12  12   5        4.57        8.64     11.23 o 
  13  12   5       30.04       42.08     14.34 o 
  14  12   5      210.78      211.39     29.40 o 
  15  12   5      370.67      359.41     38.12 o 
  16  12   5       41.75       53.42     28.78 o 
   0  13   5      111.07       68.70     20.73 o 
   1  13   5      282.83      271.48     28.81 o 
   2  13   5      397.13      455.68     36.73 o 
   3  13   5      247.78      256.62     39.34 o 
   4  13   5      111.19      118.91     35.64 o 
   5  13   5      129.76       94.98     27.59 o 
   6  13   5      775.42      830.33     90.23 o 
   7  13   5      114.38      148.49     32.00 o 
   8  13   5       52.82       69.71     23.71 o 
   9  13   5      121.63      165.24     33.92 o 
  10  13   5      100.96       43.33     39.68 o 
  11  13   5       43.67       65.96     27.77 o 
  12  13   5        8.85       16.00     12.87 o 
  13  13   5        1.06        4.20     12.93 o 
  14  13   5      335.65      321.04     56.53 o 
   1  14   5      195.29      177.99     29.09 o 
   2  14   5      318.21      299.60     31.17 o 
   3  14   5      172.58      182.26     35.00 o 
   4  14   5      114.75      109.26     57.44 o 
   5  14   5      341.84      377.64     92.86 o 
   6  14   5      219.20      170.78     35.21 o 
   7  14   5      140.28      223.24     51.14 o 
   8  14   5       15.94       15.34     19.62 o 
   9  14   5      141.61       68.70     24.04 o 
  12  14   5      201.63      185.80     42.84 o 
   0  15   5      423.69      499.64     72.69 o 
   1  15   5        7.00       22.45     11.99 o 
   2  15   5      114.53      130.35     37.66 o 
   3  15   5       47.74       38.59     14.74 o 
   4  15   5       39.83       25.77     22.12 o 
   0   0   6     4200.30     4723.58     70.41 o 
   2   0   6    11741.89    11614.49    100.62 o 
   4   0   6     7500.97     7339.45     73.01 o 
   6   0   6      764.90      561.18     28.42 o 
   8   0   6     3666.79     3562.00     78.75 o 
  10   0   6      943.62      888.17     44.82 o 
  12   0   6      819.01      940.36     35.09 o 
  14   0   6      603.29      448.09     34.21 o 
  16   0   6       59.60      135.62     34.15 o 
  18   0   6     1472.60     1520.82     80.66 o 
  20   0   6      123.74      117.04     34.52 o 
  22   0   6       82.22       52.99     27.42 o 
  24   0   6      165.90      285.41     59.20 o 
   1   1   6       67.62       54.20      3.42 o 
   2   1   6     4934.85     5085.73     38.29 o 
   3   1   6      979.70     1034.97     15.60 o 
   4   1   6      282.96      303.28      8.01 o 
   5   1   6     1383.89     1435.12     23.83 o 
   6   1   6      498.70      598.36     12.76 o 
   7   1   6      185.57      261.98      9.31 o 
   8   1   6      741.64      862.25     18.70 o 
   9   1   6     3718.92     3461.18     38.10 o 
  10   1   6     3925.66     3875.21     42.68 o 
  11   1   6     1547.49     1700.58     31.64 o 
  12   1   6     2184.13     1936.35     35.49 o 
  13   1   6      624.59      697.89     27.92 o 
  14   1   6     1475.92     1055.08    173.19 o 
  15   1   6     1371.59     1411.44     51.11 o 
  16   1   6       11.54       21.64      7.45 o 
  17   1   6     1772.62     1763.67     46.78 o 
  18   1   6       84.46       86.32     13.43 o 
  19   1   6      197.78      190.03     22.48 o 
  20   1   6      235.13      213.41     32.52 o 
  21   1   6      102.27      127.47     27.22 o 
  22   1   6        3.57       40.80     17.25 o 
  23   1   6      495.10      531.95     54.14 o 
  24   1   6      136.00      186.71     53.88 o 
   0   2   6     5870.59     5110.97     48.88 o 
   1   2   6     2516.02     2379.49     23.59 o 
   2   2   6      545.94      419.33     10.74 o 
   3   2   6     2430.70     2369.14     33.01 o 
   4   2   6     8376.73     8314.10     56.95 o 
   5   2   6     4421.24     4620.69     42.20 o 
   6   2   6     3858.50     3894.38     35.11 o 
   7   2   6     4500.19     4147.89     33.00 o 
   8   2   6     1564.47     1605.25     22.82 o 
   9   2   6     1379.25     1273.02     23.05 o 
  10   2   6     3659.60     3881.67     42.74 o 
  11   2   6      271.09      353.62     22.86 o 
  12   2   6     2844.39     3175.19     43.29 o 
  13   2   6      681.07      655.11     26.64 o 
  14   2   6      344.25      365.94     19.96 o 
  15   2   6     5125.04     5336.14     77.96 o 
  16   2   6       11.30       10.12      5.13 o 
  17   2   6      444.34      516.93     24.24 o 
  18   2   6     1654.00     1613.49     67.10 o 
  19   2   6      185.49      168.63     22.71 o 
  20   2   6      118.52      121.98     26.61 o 
  21   2   6       33.68       52.66     17.82 o 
  22   2   6      211.44      185.55     46.57 o 
  23   2   6       26.29        8.40     18.47 o 
  24   2   6      117.73       91.41     38.85 o 
   1   3   6       86.38       92.77      5.18 o 
   2   3   6     2710.16     2368.18     29.57 o 
   3   3   6     2275.49     2193.90     30.98 o 
   4   3   6      199.03      165.93      9.92 o 
   5   3   6     1759.42     2282.75     32.39 o 
   6   3   6     4861.11     5098.57     51.94 o 
   7   3   6     1256.20     1287.60     24.07 o 
   8   3   6      192.76      128.08      7.09 o 
   9   3   6      521.03      565.65     18.23 o 
  10   3   6      516.69      442.29     10.58 o 
  11   3   6      435.12      407.23     10.91 o 
  12   3   6      743.60      713.92     12.95 o 
  13   3   6      415.91      345.53     16.56 o 
  14   3   6     2096.09     2211.13     43.98 o 
  15   3   6      428.53      381.32     17.75 o 
  16   3   6      197.06      170.85     12.36 o 
  17   3   6       33.41       44.95      6.96 o 
  18   3   6      328.97      385.37     33.61 o 
  19   3   6      213.84      233.24     21.05 o 
  20   3   6       61.90       48.70     10.74 o 
  21   3   6      448.36      426.46     29.87 o 
  22   3   6       10.12       47.01     15.34 o 
  23   3   6       57.00       66.52     16.29 o 
   0   4   6     6543.28     6436.94     67.38 o 
   1   4   6      148.14      139.05      6.38 o 
   2   4   6     2060.86     2829.42     30.62 o 
   3   4   6     1742.40     1630.89     26.15 o 
   4   4   6     5574.00     6215.67     57.29 o 
   5   4   6     6083.71     6690.91     59.26 o 
   6   4   6     1581.72     1607.18     33.66 o 
   7   4   6       32.89       34.13      7.36 o 
   8   4   6     2103.23     2375.60     41.91 o 
   9   4   6       18.56        3.38      5.34 o 
  10   4   6     1898.71     1892.53     37.97 o 
  11   4   6     1105.57     1193.69     19.38 o 
  12   4   6     1470.02     1375.96     40.29 o 
  13   4   6      215.04      192.36     12.91 o 
  14   4   6      533.72      583.34     22.05 o 
  15   4   6      902.01      920.53     22.07 o 
  16   4   6       49.67       52.04      7.38 o 
  17   4   6      225.06      197.86     11.47 o 
  18   4   6      209.54      194.48     18.22 o 
  19   4   6        6.39        7.04      9.25 o 
  20   4   6      635.25      681.68     45.96 o 
  21   4   6       48.46       54.93     21.34 o 
  22   4   6      219.01      229.55     36.39 o 
  23   4   6       22.06       45.82     18.59 o 
   1   5   6     2181.93     1976.25     21.24 o 
   2   5   6     1202.11     1220.16     21.47 o 
   3   5   6     5296.30     5022.55     46.60 o 
   4   5   6     3578.27     3494.64     30.87 o 
   5   5   6      323.32      292.20     10.57 o 
   6   5   6     1122.02      954.94     22.65 o 
   7   5   6      116.09       86.07     10.05 o 
   8   5   6      420.80      457.25     17.14 o 
   9   5   6      241.94      188.17     23.14 o 
  10   5   6      387.32      375.90     24.46 o 
  11   5   6      191.97      170.18     10.02 o 
  12   5   6      318.92      350.81     17.79 o 
  13   5   6     1108.66     1092.05     29.69 o 
  14   5   6       42.72       50.40      6.90 o 
  15   5   6      148.72      128.53     11.34 o 
  16   5   6       27.23       27.97      6.17 o 
  17   5   6      751.70      681.08     33.70 o 
  18   5   6       97.36      103.71     17.81 o 
  19   5   6      168.12      185.13     21.19 o 
  20   5   6       97.14       74.10     14.31 o 
  21   5   6      114.17       90.14     18.73 o 
  22   5   6       69.51       36.72     21.93 o 
  23   5   6      497.16      473.91     54.01 o 
   0   6   6     2584.78     2745.56     54.26 o 
   1   6   6      846.97      862.56     23.77 o 
   2   6   6     1041.10     1120.55     24.91 o 
   3   6   6      420.42      464.19     18.92 o 
   4   6   6     5763.33     6205.91     54.48 o 
   5   6   6       64.85       60.35      6.70 o 
   6   6   6      249.96      308.52     12.27 o 
   7   6   6     1027.08     1327.55     29.83 o 
   8   6   6     1089.00     1081.75     27.76 o 
   9   6   6     2234.24     2279.02     46.11 o 
  10   6   6     4335.80     4266.02     65.21 o 
  11   6   6     1345.79     1248.70     24.39 o 
  12   6   6      782.70      777.37     20.92 o 
  13   6   6      220.38      161.32     10.44 o 
  14   6   6       67.30       81.62     18.16 o 
  15   6   6     1442.53     1656.20     42.20 o 
  16   6   6      456.82      453.28     23.22 o 
  17   6   6      304.13      294.69     19.55 o 
  18   6   6      337.57      340.82     28.08 o 
  19   6   6      149.31      119.02     17.99 o 
  20   6   6      193.88      197.48     22.54 o 
  21   6   6      124.90      113.91     17.97 o 
  22   6   6       69.86       68.52     15.91 o 
  23   6   6       82.12       46.65     20.78 o 
   1   7   6      117.36       91.75      9.64 o 
   2   7   6      682.49      688.61     22.05 o 
   3   7   6     1330.37     1441.17     28.58 o 
   4   7   6     1387.11     1442.02     26.66 o 
   5   7   6     3791.68     3919.78     42.89 o 
   6   7   6     1984.03     1907.46     35.50 o 
   7   7   6     2947.72     3147.45     54.81 o 
   8   7   6     2414.87     2663.28     95.61 o 
   9   7   6     2974.97     2947.61     47.38 o 
  10   7   6      811.50      814.57     22.56 o 
  11   7   6     1441.01     1428.60     28.08 o 
  12   7   6      984.64      918.80     24.81 o 
  13   7   6       10.81        5.60      8.82 o 
  14   7   6       49.79       68.49      7.91 o 
  15   7   6        4.13       32.24      6.74 o 
  16   7   6       78.90      122.66     17.04 o 
  17   7   6      607.96      664.41     37.73 o 
  18   7   6      300.42      305.31     26.42 o 
  19   7   6      190.12      201.32     22.09 o 
  20   7   6       50.18       43.97     12.46 o 
  21   7   6       71.72       68.73     20.89 o 
  22   7   6      100.19      210.67     35.18 o 
   0   8   6       88.44       79.94     14.43 o 
   1   8   6     3976.32     4085.56     67.45 o 
   2   8   6      893.08      906.60     34.53 o 
   3   8   6     1224.53     1113.14     33.81 o 
   4   8   6      390.20      373.45     20.14 o 
   5   8   6      132.15      129.51     20.18 o 
   6   8   6      231.21      198.84     18.94 o 
   7   8   6     1625.72     1409.82     34.36 o 
   8   8   6      147.15      150.28     13.71 o 
   9   8   6     1181.89     1140.95     27.49 o 
  10   8   6     2783.85     2853.08     46.20 o 
  11   8   6      159.40      156.52     11.58 o 
  12   8   6       32.05       21.84      5.91 o 
  13   8   6      441.58      421.83     18.47 o 
  14   8   6       44.59       25.03      6.21 o 
  15   8   6      469.26      459.33     30.29 o 
  16   8   6       52.95       52.22     12.39 o 
  17   8   6      270.00      274.06     24.66 o 
  18   8   6      209.80      214.26     22.50 o 
  19   8   6      228.13      241.04     32.83 o 
  20   8   6      286.82      366.65     36.19 o 
  21   8   6       67.51       88.18     24.65 o 
   1   9   6      316.02      292.74     23.96 o 
   2   9   6      110.89      137.76     20.30 o 
   3   9   6     1547.93     1575.78     46.07 o 
   4   9   6      884.49      888.38     28.13 o 
   5   9   6     4941.54     4725.07     91.68 o 
   6   9   6      934.66     1017.02     56.54 o 
   7   9   6     1584.85     1655.83     43.38 o 
   8   9   6     1695.03     1769.98     43.99 o 
   9   9   6      113.52      127.02     12.73 o 
  10   9   6      824.04      747.27     25.47 o 
  11   9   6      219.85      254.82     15.30 o 
  12   9   6      567.12      507.80     24.44 o 
  13   9   6       20.21       11.08     10.75 o 
  14   9   6      315.20      375.05     27.60 o 
  15   9   6      157.13      154.32     18.32 o 
  16   9   6      242.14      241.41     24.05 o 
  17   9   6       77.61       60.56     15.18 o 
  18   9   6        9.85       21.65     13.25 o 
  19   9   6      317.14      426.25     42.29 o 
  20   9   6       22.06       46.47     19.10 o 
   0  10   6     1182.41     1143.36     70.37 o 
   1  10   6       59.75       36.94     10.29 o 
   2  10   6      448.00      436.67     30.34 o 
   3  10   6      919.98      873.41     51.22 o 
   4  10   6     1796.39     1818.70     40.02 o 
   5  10   6      752.89      790.86     46.96 o 
   6  10   6      435.84      369.63     42.83 o 
   7  10   6      174.43      108.21     24.29 o 
   8  10   6     1753.29     1769.11     70.47 o 
   9  10   6      291.03      332.04     23.15 o 
  10  10   6      119.95      140.35     15.24 o 
  11  10   6      220.85      197.92     15.49 o 
  12  10   6      206.05      242.85     24.65 o 
  13  10   6       36.14       60.24     13.66 o 
  14  10   6       75.83       58.23     15.39 o 
  15  10   6      196.36      194.45     25.35 o 
  16  10   6      155.29      199.20     31.98 o 
  17  10   6      119.53      110.02     25.63 o 
  18  10   6      622.25      579.90     45.61 o 
  19  10   6       26.63       17.72     38.63 o 
   1  11   6       99.71      138.17     19.31 o 
   2  11   6     1359.96     1505.08     69.73 o 
   3  11   6      226.91      247.29     20.64 o 
   4  11   6      174.80      218.62     34.12 o 
   5  11   6       68.02       35.55     14.03 o 
   6  11   6      236.15      217.57     33.89 o 
   7  11   6      104.96       89.32     44.49 o 
   8  11   6      528.88      533.43     53.81 o 
   9  11   6      238.76      240.13     27.21 o 
  10  11   6       43.11       34.75     17.14 o 
  11  11   6      369.69      454.53     38.25 o 
  12  11   6       92.60       82.56     18.52 o 
  13  11   6       64.91       22.01     11.97 o 
  14  11   6       13.93       -2.43     10.76 o 
  15  11   6      228.94      250.69     29.20 o 
  16  11   6      155.69      162.07     23.94 o 
  17  11   6      409.27      437.51     48.18 o 
  18  11   6       16.67      -28.93     28.93 o 
   0  12   6      442.54      513.16     52.21 o 
   1  12   6      603.29      551.96     38.31 o 
   2  12   6      286.03      360.00     31.25 o 
   3  12   6      444.77      443.47     40.81 o 
   4  12   6       19.88       16.44     16.34 o 
   5  12   6     1495.60     1671.87    137.34 o 
   6  12   6      118.02      168.98     44.92 o 
   7  12   6       66.06       80.90     51.98 o 
   8  12   6      146.12      144.57     29.81 o 
   9  12   6       14.78       51.40     18.63 o 
  10  12   6      297.47      349.12     34.70 o 
  11  12   6       44.90       49.62     18.82 o 
  12  12   6      141.45       86.37     18.96 o 
  13  12   6      533.11      590.54     46.74 o 
  14  12   6      143.15      141.13     24.61 o 
  15  12   6      198.30      248.80     49.37 o 
  16  12   6      102.12       78.94     28.39 o 
   1  13   6       74.79       56.11     15.46 o 
   2  13   6      281.22      265.74     28.47 o 
   3  13   6      179.17      235.04     38.70 o 
   4  13   6      107.13       64.38     57.47 o 
   5  13   6       38.96       34.75     35.97 o 
   6  13   6      100.43      123.96     30.01 o 
   7  13   6       60.56      116.29     29.48 o 
   8  13   6      218.48      245.75     66.84 o 
   9  13   6      209.77      292.76     45.06 o 
  10  13   6        9.76       24.04     13.64 o 
  11  13   6       51.77       62.92     16.79 o 
  12  13   6      245.80      238.97     42.28 o 
  13  13   6       38.24       53.13     30.12 o 
  14  13   6        4.63        8.76     18.45 o 
   0  14   6      175.68      203.63     36.97 o 
   1  14   6      314.76      346.31     33.20 o 
   2  14   6       38.22       44.25     16.25 o 
   3  14   6       92.31      107.31     23.27 o 
   4  14   6       68.82       57.27     24.68 o 
   5  14   6      153.02      223.25     40.89 o 
   6  14   6      367.46      343.06     47.72 o 
   7  14   6      376.51      357.09     49.62 o 
   8  14   6      198.85      241.79     41.11 o 
  10  14   6       24.41       48.33     19.71 o 
  11  14   6      181.55      197.44     42.73 o 
   1  15   6       24.27       35.40     20.56 o 
   2  15   6       79.58       85.22     27.46 o 
   3  15   6       91.23      136.07     49.33 o 
   4  15   6      164.06      164.03     49.20 o 
   2   0   7    21612.47    21112.28    120.52 o 
   4   0   7     8902.95    10072.82    167.39 o 
   6   0   7     9058.94     9512.52    104.20 o 
   8   0   7     1437.20     1444.22     33.09 o 
  10   0   7      704.21      861.90     40.09 o 
  12   0   7     2535.12     2626.03     57.64 o 
  14   0   7      659.89      734.04     43.85 o 
  16   0   7      726.48      821.83     77.92 o 
  18   0   7     1623.80     1654.88     73.66 o 
  20   0   7      771.10      953.07     94.53 o 
  22   0   7       62.32       73.43     35.96 o 
  24   0   7      202.39      268.32     57.20 o 
   0   1   7      698.56      761.87     15.84 o 
   1   1   7     3086.23     3175.55     24.20 o 
   2   1   7       67.87       65.68      3.91 o 
   3   1   7     5775.65     5814.95     42.61 o 
   4   1   7     2235.97     2141.86     23.28 o 
   5   1   7       47.50       56.63      4.23 o 
   6   1   7     4132.23     4471.56     58.84 o 
   7   1   7      635.10      750.98     14.92 o 
   8   1   7     3684.52     3696.62     38.59 o 
   9   1   7      295.08      412.60     13.70 o 
  10   1   7     1754.39     1676.81     29.45 o 
  11   1   7     1847.96     1670.36     30.97 o 
  12   1   7      381.46      390.25     15.90 o 
  13   1   7     2204.82     2229.05     42.79 o 
  14   1   7      916.04      360.88    172.05 o 
  15   1   7      275.86      271.59     23.29 o 
  16   1   7      722.05      645.90     94.23 o 
  17   1   7      948.59      871.54     32.92 o 
  18   1   7      174.42      166.20     15.23 o 
  19   1   7      197.69      167.89     27.94 o 
  20   1   7       77.89       67.69     25.60 o 
  21   1   7      737.50      768.42     62.69 o 
  22   1   7      138.09      109.92     25.85 o 
  23   1   7       71.56       83.76     23.96 o 
   1   2   7      546.65      718.23     13.67 o 
   2   2   7      773.89      683.87     13.86 o 
   3   2   7     2680.18     2924.45     32.52 o 
   4   2   7      339.53      352.33     12.07 o 
   5   2   7    14721.97    14930.01    124.58 o 
   6   2   7     1363.66     1237.78     21.86 o 
   7   2   7      325.56      344.22     11.39 o 
   8   2   7     1337.58     1595.44     27.33 o 
   9   2   7     2729.28     2586.34     30.89 o 
  10   2   7      493.91      560.95     16.12 o 
  11   2   7     1630.97     1720.81     29.91 o 
  12   2   7     6138.00     6036.25     58.83 o 
  13   2   7      291.24      301.67     15.53 o 
  14   2   7       38.15       37.31     16.73 o 
  15   2   7       40.99       52.41      9.09 o 
  16   2   7      279.89      339.11     18.53 o 
  17   2   7      563.60      583.55     24.19 o 
  18   2   7      328.09      344.75     28.95 o 
  19   2   7       27.58       31.10     16.00 o 
  20   2   7       50.40       92.77     32.12 o 
  21   2   7      289.51      207.18     33.34 o 
  22   2   7      222.18      222.44     34.55 o 
  23   2   7       24.71       47.96     19.98 o 
   0   3   7     4161.87     3873.70     48.30 o 
   1   3   7     1762.51     1950.10     21.24 o 
   2   3   7     5203.96     5646.21     42.67 o 
   3   3   7      318.04      280.97     12.09 o 
   4   3   7      368.62      399.68     18.03 o 
   5   3   7     6371.70     6843.83     68.97 o 
   6   3   7      649.86      635.06     23.39 o 
   7   3   7     1476.61     1618.07     32.95 o 
   8   3   7     3078.53     2461.61    470.47 o 
   9   3   7     1784.16     1754.44     41.74 o 
  10   3   7       21.39       34.13      5.07 o 
  11   3   7      231.95      187.02      8.24 o 
  12   3   7      914.28      879.19     19.07 o 
  13   3   7      885.58      962.85     31.86 o 
  14   3   7       94.07       92.10     11.13 o 
  15   3   7      750.54      651.55     21.23 o 
  16   3   7      107.98      117.63      9.43 o 
  17   3   7      482.94      521.35     18.93 o 
  18   3   7      177.70      150.79     20.28 o 
  19   3   7       29.46       23.10      8.32 o 
  20   3   7      268.09      316.44     32.98 o 
  21   3   7      244.48      198.25     26.91 o 
  22   3   7      723.62      747.52     64.53 o 
  23   3   7      147.85      250.46     40.17 o 
   1   4   7      202.12      271.90     36.16 o 
   2   4   7    13997.10    13990.84     72.15 o 
   3   4   7      993.65      994.85     22.67 o 
   4   4   7     1092.19     1284.80     36.65 o 
   5   4   7      388.32      437.19     16.05 o 
   6   4   7     5832.11     5667.69     64.90 o 
   7   4   7      644.53      661.99     22.48 o 
   8   4   7     2230.96     2438.67     42.49 o 
   9   4   7      228.22      237.08     13.57 o 
  10   4   7     1221.99     1224.30     32.02 o 
  11   4   7      597.73      549.34     17.94 o 
  12   4   7      389.27      328.15     13.89 o 
  13   4   7     1277.14     1286.76     19.91 o 
  14   4   7      380.60      356.97     10.48 o 
  15   4   7     1175.96     1154.97     26.36 o 
  16   4   7      120.90      122.81      8.75 o 
  17   4   7       33.69       29.05      7.40 o 
  18   4   7      166.38      101.47     14.04 o 
  19   4   7      184.99      167.49     22.43 o 
  20   4   7      310.91      269.90     36.20 o 
  21   4   7       17.08       -2.13     12.32 o 
  22   4   7       17.60       -4.06     10.88 o 
  23   4   7      142.02      157.85     31.82 o 
   0   5   7     2873.31     2736.76     34.23 o 
   1   5   7     1345.68     1526.54     23.35 o 
   2   5   7     1480.89     1765.95     25.96 o 
   3   5   7     4496.88     4649.28     45.88 o 
   4   5   7     4640.46     4436.86     61.10 o 
   5   5   7      921.53     1001.00     26.75 o 
   6   5   7     6467.70     6652.74     74.18 o 
   7   5   7      191.74      232.36     13.69 o 
   8   5   7     1336.62     1273.08     32.81 o 
   9   5   7     2841.31     3052.48     54.71 o 
  10   5   7      101.65      105.11     10.72 o 
  11   5   7      513.26      534.00     21.31 o 
  12   5   7       74.46       72.34      8.93 o 
  13   5   7      263.56      244.66     18.18 o 
  14   5   7        3.32        1.65      3.04 o 
  15   5   7      323.93      335.47     11.25 o 
  16   5   7      152.28      133.15     14.22 o 
  17   5   7      823.93      856.88     43.32 o 
  18   5   7       54.71       43.83     11.99 o 
  19   5   7      243.12      268.81     31.62 o 
  20   5   7      428.84      554.35     37.73 o 
  21   5   7       49.07       32.63     11.40 o 
  22   5   7       25.95       31.10     13.01 o 
  23   5   7        1.04      -21.50     21.50 o 
   1   6   7      785.17      809.93     17.99 o 
   2   6   7      351.94      424.50     13.45 o 
   3   6   7     1030.75     1148.88     23.30 o 
   4   6   7      838.29      701.25     18.51 o 
   5   6   7      431.94      472.59     15.36 o 
   6   6   7      350.01      233.44     12.99 o 
   7   6   7      701.63      799.04     32.71 o 
   8   6   7      181.29      196.28     14.99 o 
   9   6   7     1026.45      929.61     35.03 o 
  10   6   7     1629.44     1579.89     40.81 o 
  11   6   7      688.27      687.32     24.96 o 
  12   6   7      897.88      869.23     28.41 o 
  13   6   7       45.27       21.31      6.11 o 
  14   6   7     1139.47     1197.59     44.74 o 
  15   6   7      404.19      474.87     31.18 o 
  16   6   7        7.76       43.97     10.75 o 
  17   6   7      791.31      756.23     40.95 o 
  18   6   7       43.33        8.36      9.37 o 
  19   6   7       73.10       87.17     17.93 o 
  20   6   7      515.89      667.69     50.88 o 
  21   6   7       22.43       28.63     16.59 o 
  22   6   7      423.82      518.23     59.35 o 
  23   6   7      355.40      329.82     60.87 o 
   0   7   7      510.58      521.65     28.38 o 
   1   7   7      335.65      328.28     11.97 o 
   2   7   7      174.27      174.64      9.44 o 
   3   7   7       90.42       70.03      6.66 o 
   4   7   7     3666.48     3516.97     36.75 o 
   5   7   7     1450.82     1375.67     24.28 o 
   6   7   7       92.32       43.55     14.97 o 
   7   7   7     6371.40     6333.52     72.76 o 
   8   7   7     2724.08     2659.52     66.31 o 
   9   7   7      758.81      758.56     32.38 o 
  10   7   7     1013.05     1036.17     28.61 o 
  11   7   7      150.23      174.05     11.75 o 
  12   7   7      545.01      551.65     26.34 o 
  13   7   7     1650.51     1647.09     45.71 o 
  14   7   7      102.21       99.37     14.70 o 
  15   7   7       79.58       56.20     14.39 o 
  16   7   7      671.52      687.03     38.41 o 
  17   7   7      121.88      107.22     16.44 o 
  18   7   7      233.55      241.88     24.11 o 
  19   7   7      110.27      117.23     17.52 o 
  20   7   7        2.90        3.06     10.45 o 
  21   7   7      232.12      289.98     32.93 o 
  22   7   7      442.95      409.17     48.08 o 
   1   8   7      683.57      704.18     29.43 o 
   2   8   7      500.81      523.77     22.37 o 
   3   8   7      915.03      952.26     32.69 o 
   4   8   7      165.51      137.91     26.87 o 
   5   8   7      193.20      176.06     20.56 o 
   6   8   7      645.14      611.34     22.89 o 
   7   8   7      290.92      320.34     15.91 o 
   8   8   7     5590.14     5466.23     66.63 o 
   9   8   7      390.48      409.09     18.39 o 
  10   8   7      512.70      508.55     28.75 o 
  11   8   7      689.41      646.36     24.41 o 
  12   8   7      293.81      274.64     16.40 o 
  13   8   7       85.16      100.89     12.01 o 
  14   8   7     1004.60     1070.36     46.32 o 
  15   8   7      170.94      201.76     21.36 o 
  16   8   7      156.56      194.38     21.56 o 
  17   8   7        8.01       10.28     10.40 o 
  18   8   7       11.04        9.35     10.09 o 
  19   8   7      597.90      674.64     48.60 o 
  20   8   7       41.57       19.67     12.13 o 
  21   8   7       53.42       35.01     30.52 o 
   0   9   7      666.35      654.97     51.16 o 
   1   9   7      753.99      688.43     36.93 o 
   2   9   7       51.57       50.16      9.63 o 
   3   9   7      471.85      390.26     24.16 o 
   4   9   7     2953.26     2866.94     59.72 o 
   5   9   7       95.88      111.12     20.72 o 
   6   9   7      723.48      752.15     27.36 o 
   7   9   7      413.30      482.84     20.78 o 
   8   9   7      827.09      840.21     25.59 o 
   9   9   7      527.68      553.14     22.59 o 
  10   9   7      493.91      505.00     22.11 o 
  11   9   7      165.36      210.82     19.51 o 
  12   9   7      464.07      448.92     29.65 o 
  13   9   7      227.49      251.65     23.01 o 
  14   9   7      698.19      786.96     40.28 o 
  15   9   7      270.59      303.95     25.52 o 
  16   9   7       95.33      108.89     16.54 o 
  17   9   7      189.95      124.77     26.45 o 
  18   9   7       70.52       66.07     16.62 o 
  19   9   7       31.01       -2.17     12.46 o 
  20   9   7       41.38       22.75     18.29 o 
   1  10   7      459.05      442.09     31.59 o 
   2  10   7       30.49       15.77      6.93 o 
   3  10   7      331.04      356.10     21.46 o 
   4  10   7      848.54      822.33     53.06 o 
   5  10   7      687.30      692.06     44.29 o 
   6  10   7      214.37      190.11     27.74 o 
   7  10   7       56.62       54.92     14.17 o 
   8  10   7     1872.95     1967.66     71.24 o 
   9  10   7      243.24      179.82     33.24 o 
  10  10   7       32.97       35.02      9.70 o 
  11  10   7       81.85       97.23     15.03 o 
  12  10   7      548.76      499.20     32.69 o 
  13  10   7       68.13       71.64     12.85 o 
  14  10   7       46.85       42.78     11.01 o 
  15  10   7       39.26       59.23     16.58 o 
  16  10   7      147.03      198.48     26.52 o 
  17  10   7      126.70      228.08     34.67 o 
  18  10   7      704.24      741.43     62.24 o 
   0  11   7      956.56      816.96    100.70 o 
   1  11   7      919.17      920.03     47.35 o 
   2  11   7      509.91      503.81     27.40 o 
   3  11   7      266.88      334.66     51.08 o 
   4  11   7      659.30      778.10     89.58 o 
   5  11   7      849.87      950.98     69.80 o 
   6  11   7       26.26       15.30     24.62 o 
   7  11   7       17.72       13.02     12.63 o 
   8  11   7      191.40      181.62     39.25 o 
   9  11   7       86.76       90.33     31.78 o 
  10  11   7      424.88      508.59     39.66 o 
  11  11   7      503.62      572.21     53.74 o 
  12  11   7       59.28       31.33     18.11 o 
  13  11   7       37.18        6.33     11.33 o 
  14  11   7       70.67       62.36     14.87 o 
  15  11   7      372.85      320.07     29.79 o 
  16  11   7       65.15       39.35     15.41 o 
  17  11   7      234.73      206.86     47.63 o 
   1  12   7       30.44       19.79     11.10 o 
   2  12   7      162.41      138.21     19.42 o 
   3  12   7     1487.05     1549.10     64.43 o 
   4  12   7       52.32       35.18     17.75 o 
   5  12   7       19.61       38.91     18.30 o 
   6  12   7      140.96      105.12     25.81 o 
   7  12   7       35.95       27.53     10.41 o 
   8  12   7       48.22       28.80     12.55 o 
   9  12   7      439.03      431.75     37.03 o 
  10  12   7       35.60       21.25     13.63 o 
  11  12   7      626.64      679.36     48.46 o 
  12  12   7      130.55       88.88     30.57 o 
  13  12   7        6.10       26.38     11.68 o 
  14  12   7      158.12      174.03     29.83 o 
  15  12   7      175.36      157.33     37.77 o 
   0  13   7       67.10       60.90     23.89 o 
   1  13   7      429.11      420.07     35.37 o 
   2  13   7      961.01      949.35     57.66 o 
   3  13   7       40.80       26.28     14.70 o 
   4  13   7        0.63       22.97     21.04 o 
   5  13   7       17.91      -14.86     16.96 o 
   6  13   7       42.32       62.25     21.54 o 
   7  13   7      331.55      408.66     53.89 o 
   8  13   7      278.86      302.54     44.50 o 
   9  13   7      223.33      251.65     29.97 o 
  10  13   7      208.87      145.85     23.60 o 
  11  13   7      671.96      746.03     52.08 o 
  12  13   7      197.90      161.27     38.33 o 
  13  13   7       36.63       45.16     24.89 o 
   1  14   7       22.79       36.78     12.95 o 
   2  14   7       41.88       67.45     15.50 o 
   3  14   7        8.51       11.98     16.85 o 
   4  14   7      181.72      147.67     35.74 o 
   5  14   7       26.92       22.86     13.64 o 
   6  14   7        0.63      -11.66     36.19 o 
   7  14   7      247.61      300.56     46.63 o 
   0  15   7      559.23      502.87     82.97 o 
   1  15   7      666.85      679.39     96.11 o 
   2  15   7      218.16      185.68     51.73 o 
   3  15   7      125.48      102.68     40.57 o 
   0   0   8      934.45      843.09     22.92 o 
   2   0   8    12494.08    12120.01    105.50 o 
   4   0   8     4665.74     4562.31     67.45 o 
   6   0   8     2840.75     2452.02     54.40 o 
   8   0   8      402.84      438.40     17.64 o 
  10   0   8      968.67      891.59     29.65 o 
  12   0   8     1617.96     1817.92     75.93 o 
  14   0   8      285.13      284.19     21.02 o 
  16   0   8      489.37      290.21    167.27 o 
  18   0   8      851.73      751.46     51.25 o 
  20   0   8      426.10      408.20     63.64 o 
  22   0   8       75.03       46.30     26.57 o 
   1   1   8     1279.01     1353.21     17.28 o 
   2   1   8     3169.30     3360.47     29.02 o 
   3   1   8     3058.21     3093.18     33.27 o 
   4   1   8     5043.48     5543.84     46.04 o 
   5   1   8      759.33      632.53     12.00 o 
   6   1   8      143.51      110.79      8.00 o 
   7   1   8      109.78      142.27      7.93 o 
   8   1   8     2017.81     2029.65     26.37 o 
   9   1   8     1630.95     1380.30     24.27 o 
  10   1   8     2840.36     2483.71     42.72 o 
  11   1   8      485.00      513.52     17.03 o 
  12   1   8      109.49      127.27      9.22 o 
  13   1   8      126.29       95.11     29.31 o 
  14   1   8      915.12      893.15     32.36 o 
  15   1   8     1208.03     1276.10     48.94 o 
  16   1   8      453.53      470.86     31.13 o 
  17   1   8      139.52       62.83     18.39 o 
  18   1   8      175.10      168.01     15.30 o 
  19   1   8      322.44      286.27     36.92 o 
  20   1   8      157.21      130.26     26.68 o 
  21   1   8       74.50      103.44     24.30 o 
  22   1   8       15.74        2.47     13.47 o 
  23   1   8       16.52        1.41     24.55 o 
   0   2   8     4967.24     4259.19     48.88 o 
   1   2   8      221.90      197.61      7.64 o 
   2   2   8      307.32      365.44     10.33 o 
   3   2   8     2888.12     2763.25     31.77 o 
   4   2   8     1783.03     1963.13     27.03 o 
   5   2   8     3939.24     4265.47     49.07 o 
   6   2   8     1343.23     1119.65     21.44 o 
   7   2   8     1257.68     1601.65     31.14 o 
   8   2   8      964.34     1014.07     25.86 o 
   9   2   8     1345.08     1493.18     22.42 o 
  10   2   8      233.83      218.55      9.41 o 
  11   2   8       94.42       67.26      7.74 o 
  12   2   8      752.60      774.72     21.81 o 
  13   2   8     2625.21     2560.42     44.21 o 
  14   2   8       71.28       29.49     17.14 o 
  15   2   8     1068.71     1068.98     37.75 o 
  16   2   8     1783.64     1843.07     51.56 o 
  17   2   8      183.89      170.36     17.31 o 
  18   2   8      480.50      558.28     50.16 o 
  19   2   8      182.75      204.43     32.13 o 
  20   2   8      127.00      101.60     20.66 o 
  21   2   8        1.04       25.08     20.27 o 
  22   2   8      164.18      186.83     57.21 o 
  23   2   8      591.04      697.11     63.53 o 
   1   3   8     6451.73     6043.50     68.98 o 
   2   3   8     1318.01     1503.70     23.08 o 
   3   3   8     1428.35     1372.65     24.79 o 
   4   3   8     1648.56     1611.52     32.14 o 
   5   3   8     2605.45     2617.36     40.72 o 
   6   3   8      400.66      360.02     18.14 o 
   7   3   8     2144.41     2271.46     37.85 o 
   8   3   8     2485.11     2489.07     36.70 o 
   9   3   8     1086.04     1333.13     29.62 o 
  10   3   8        3.61        7.05      3.24 o 
  11   3   8      878.24      652.65     21.40 o 
  12   3   8        5.53        6.73      5.43 o 
  13   3   8     1132.78     1205.48     27.74 o 
  14   3   8     1534.17     1555.58     27.94 o 
  15   3   8      197.81      229.46     12.11 o 
  16   3   8      443.70      462.17     17.63 o 
  17   3   8      201.65      167.42     13.18 o 
  18   3   8      135.37       92.65     13.46 o 
  19   3   8       17.51        0.15     12.83 o 
  20   3   8       95.25       64.91     19.44 o 
  21   3   8      232.13      264.58     48.35 o 
  22   3   8       31.94       31.22     18.35 o 
  23   3   8       42.96       60.00     31.41 o 
   0   4   8    11979.34    11829.11    114.24 o 
   1   4   8      902.99      931.35     17.49 o 
   2   4   8     5068.68     5367.00     48.76 o 
   3   4   8      717.96      868.27     23.16 o 
   4   4   8     4988.47     4959.58     74.56 o 
   5   4   8       93.93       79.81      8.66 o 
   6   4   8     1245.70     1064.74     30.50 o 
   7   4   8      812.43      846.77     32.34 o 
   8   4   8     1756.49     1678.82     45.15 o 
   9   4   8      153.28      102.22     12.07 o 
  10   4   8       36.65       43.90      7.91 o 
  11   4   8      561.16      541.25     27.58 o 
  12   4   8     5477.53     5245.40     53.74 o 
  13   4   8      317.26      344.77     23.74 o 
  14   4   8      587.30      509.92     34.90 o 
  15   4   8       27.68       20.90      3.31 o 
  16   4   8     1319.04     1209.21     36.86 o 
  17   4   8      139.70      158.51     16.51 o 
  18   4   8      249.19      317.52     27.75 o 
  19   4   8      874.70      878.72     54.98 o 
  20   4   8       52.99       84.20     19.09 o 
  21   4   8      276.53      354.84     37.87 o 
  22   4   8      248.91      285.25     43.00 o 
  23   4   8      234.96      215.15     57.80 o 
   1   5   8     1406.83     1633.46     27.89 o 
   2   5   8     2351.34     2595.47     32.50 o 
   3   5   8     3992.50     3909.75     46.60 o 
   4   5   8     1977.05     1988.73     33.76 o 
   5   5   8      163.91      215.27     11.79 o 
   6   5   8      462.03      514.91     17.18 o 
   7   5   8      261.51      261.86     14.48 o 
   8   5   8      331.80      322.19     18.35 o 
   9   5   8      575.84      530.93     23.21 o 
  10   5   8      348.03      302.88     17.75 o 
  11   5   8     1372.81     1396.14     34.24 o 
  12   5   8      329.84      287.34     16.50 o 
  13   5   8      309.72      299.90     16.89 o 
  14   5   8      430.16      428.20     24.79 o 
  15   5   8       61.83       72.37     14.44 o 
  16   5   8      214.71      240.18     19.76 o 
  17   5   8       85.95       76.96     14.76 o 
  18   5   8       50.96       39.10     18.59 o 
  19   5   8      126.42      158.01     20.82 o 
  20   5   8       18.36       43.93     13.02 o 
  21   5   8       50.38       28.10     13.49 o 
  22   5   8      110.35       80.91     19.98 o 
  23   5   8       26.84       70.07     39.18 o 
   0   6   8      611.52      640.51     18.99 o 
   1   6   8     1294.28     1256.37     21.39 o 
   2   6   8     1014.93     1000.78     19.84 o 
   3   6   8      533.98      443.10     14.39 o 
   4   6   8     2078.29     2093.18     31.32 o 
   5   6   8     1024.54     1107.28     25.10 o 
   6   6   8      728.89      692.90     19.89 o 
   7   6   8      561.87      574.84     25.64 o 
   8   6   8     1193.32     1258.07     41.06 o 
   9   6   8      321.69      344.21     21.96 o 
  10   6   8      309.75      322.96     19.18 o 
  11   6   8     1949.24     1628.79     38.30 o 
  12   6   8      299.86      321.71     17.47 o 
  13   6   8     2198.66     2169.66     48.15 o 
  14   6   8      210.94      191.63     22.70 o 
  15   6   8      388.04      427.71     30.23 o 
  16   6   8       74.39       75.54     13.21 o 
  17   6   8      173.08      252.98     24.73 o 
  18   6   8      214.28      215.28     22.71 o 
  19   6   8       36.47       56.64     17.90 o 
  20   6   8      304.05      381.58     32.26 o 
  21   6   8      111.14       85.15     15.50 o 
  22   6   8       64.68       44.20     21.49 o 
   1   7   8       33.04       16.63      2.89 o 
   2   7   8      936.24     1024.00     23.83 o 
   3   7   8     4181.78     3978.96     48.04 o 
   4   7   8      378.36      337.91     14.32 o 
   5   7   8     1194.07     1100.44     26.85 o 
   6   7   8     1324.01     1423.19     42.10 o 
   7   7   8      867.79      912.35     37.75 o 
   8   7   8     1577.26     1517.91     50.16 o 
   9   7   8     1614.34     1647.08     49.88 o 
  10   7   8     2294.15     2225.39     51.36 o 
  11   7   8      857.45      988.81     31.59 o 
  12   7   8      216.32      194.16     15.84 o 
  13   7   8       11.99       15.63      8.45 o 
  14   7   8      764.22      813.16     40.76 o 
  15   7   8      208.58      216.77     22.18 o 
  16   7   8       43.36       42.15     12.72 o 
  17   7   8      190.05      162.31     22.81 o 
  18   7   8       38.83       15.93     13.46 o 
  19   7   8      170.88      205.09     23.27 o 
  20   7   8       35.07       38.19     13.17 o 
  21   7   8      190.11      224.08     37.88 o 
   0   8   8       64.29      109.39     11.67 o 
   1   8   8     1027.94      977.23     21.27 o 
   2   8   8       41.05       22.80      4.80 o 
   3   8   8      451.21      410.16     15.59 o 
   4   8   8     2765.83     2898.64     49.01 o 
   5   8   8       94.12      167.13     12.98 o 
   6   8   8      869.84      798.57     50.45 o 
   7   8   8      127.88      141.65     11.96 o 
   8   8   8       11.60       23.12      6.62 o 
   9   8   8      715.95      712.40     27.52 o 
  10   8   8      282.09      298.33     19.96 o 
  11   8   8      225.79      253.41     19.74 o 
  12   8   8       51.34       49.74      9.43 o 
  13   8   8      519.41      539.15     33.33 o 
  14   8   8      254.80      270.12     24.59 o 
  15   8   8       65.24       47.74     12.32 o 
  16   8   8        9.42        8.09     15.34 o 
  17   8   8      276.62      344.53     29.14 o 
  18   8   8      378.02      438.85     33.39 o 
  19   8   8      305.45      310.18     33.79 o 
  20   8   8      136.33      154.36     30.24 o 
   1   9   8        7.46        2.27      4.72 o 
   2   9   8      199.95      175.94     22.67 o 
   3   9   8       49.90       65.64      8.93 o 
   4   9   8      367.99      342.55     14.22 o 
   5   9   8      303.57      330.63     15.09 o 
   6   9   8      513.81      480.84     20.75 o 
   7   9   8      173.73      208.10     12.60 o 
   8   9   8      122.81      151.08     10.37 o 
   9   9   8      224.68      207.08     17.54 o 
  10   9   8       42.31       45.73      9.15 o 
  11   9   8      638.90      618.99     34.67 o 
  12   9   8      454.24      510.09     32.15 o 
  13   9   8        4.05       26.29      9.37 o 
  14   9   8      144.51      152.66     18.48 o 
  15   9   8      195.23      197.94     26.05 o 
  16   9   8       49.53       27.54     17.63 o 
  17   9   8       96.72      108.52     20.40 o 
  18   9   8      247.95      239.20     29.88 o 
  19   9   8       75.97       99.89     25.25 o 
   0  10   8     6871.50     6989.13    175.88 o 
   1  10   8      470.93      493.66     28.03 o 
   2  10   8     2806.76     2758.28     68.74 o 
   3  10   8      593.26      671.22     30.71 o 
   4  10   8       90.72       80.40     11.06 o 
   5  10   8      485.00      482.36     21.54 o 
   6  10   8       90.26      109.76     17.93 o 
   7  10   8      635.61      525.56     36.46 o 
   8  10   8       40.96       41.48     12.43 o 
   9  10   8      808.57      838.95     48.04 o 
  10  10   8      106.19      134.83     18.32 o 
  11  10   8      228.41      192.21     21.11 o 
  12  10   8        9.04        9.45      8.22 o 
  13  10   8      574.32      589.73     33.07 o 
  14  10   8       84.47      107.38     15.73 o 
  15  10   8       91.39       97.48     17.85 o 
  16  10   8      254.48      269.37     30.48 o 
  17  10   8      563.81      679.89     59.73 o 
  18  10   8      138.59      137.67     38.58 o 
   1  11   8      678.91      835.07     37.45 o 
   2  11   8       48.20       41.58      9.19 o 
   3  11   8        1.23       -3.66      7.23 o 
   4  11   8      465.15      461.78     49.72 o 
   5  11   8      267.47      260.22     38.35 o 
   6  11   8        7.80       21.26     11.41 o 
   7  11   8       38.38       30.41      9.98 o 
   8  11   8      112.57       92.97     17.08 o 
   9  11   8      197.69      165.14     23.92 o 
  10  11   8      164.32      185.01     25.08 o 
  11  11   8        9.06        5.15     10.42 o 
  12  11   8       26.01       26.28     11.05 o 
  13  11   8      156.78      154.68     20.18 o 
  14  11   8      124.17      149.45     21.20 o 
  15  11   8       20.95       26.17     11.52 o 
  16  11   8      112.13      111.55     33.73 o 
   0  12   8     1438.47     1275.91     83.14 o 
   1  12   8      226.65      231.27     25.16 o 
   2  12   8      593.58      653.92     42.67 o 
   3  12   8      178.15      179.29     22.44 o 
   4  12   8      256.82      307.68     34.37 o 
   5  12   8      312.32      329.60     29.77 o 
   6  12   8       58.46       87.84     15.89 o 
   7  12   8     1754.16     1781.95     99.69 o 
   8  12   8       41.37       56.68     14.89 o 
   9  12   8      381.15      357.36     34.20 o 
  10  12   8      296.12      361.44     41.49 o 
  11  12   8       67.42       90.74     19.18 o 
  12  12   8       15.81       18.02     12.66 o 
  13  12   8       71.22       36.60     17.08 o 
  14  12   8       11.74      -23.72     23.72 o 
   1  13   8      204.89      184.69     25.04 o 
   2  13   8      198.01      243.06     27.08 o 
   3  13   8      381.85      438.22     41.13 o 
   4  13   8      653.38      686.79     58.79 o 
   5  13   8       42.36       47.24     15.80 o 
   6  13   8       25.16        9.03     18.79 o 
   7  13   8       68.59       34.13     27.93 o 
   8  13   8      230.29      237.25     40.27 o 
   9  13   8      110.31      128.57     31.64 o 
  10  13   8       28.20       41.49     17.86 o 
  11  13   8       95.83      103.63     30.07 o 
  12  13   8      112.68      117.57     34.71 o 
   0  14   8     1693.68     1727.30    105.33 o 
   1  14   8      192.34      251.24     28.94 o 
   2  14   8       48.21       11.98     13.75 o 
   3  14   8       92.96       95.13     30.11 o 
   4  14   8      145.48      125.36     25.18 o 
   5  14   8      129.10      197.65     37.77 o 
   6  14   8       73.63       56.17     30.79 o 
   2   0   9     1027.64     1023.06     30.10 o 
   4   0   9     6833.56     7175.32     83.11 o 
   6   0   9      763.09      958.05     55.59 o 
   8   0   9     1073.45     1223.44     25.27 o 
  10   0   9      333.14      303.44     31.00 o 
  12   0   9      298.47      288.19     18.96 o 
  14   0   9      572.92      613.70     30.22 o 
  16   0   9     1794.08     1467.68    301.53 o 
  18   0   9      329.42      397.95     61.59 o 
  20   0   9        9.79       23.12     21.48 o 
  22   0   9      177.48      176.75     43.62 o 
   0   1   9     6255.09     6160.80     49.88 o 
   1   1   9     1025.29     1058.62     16.39 o 
   2   1   9      224.78      199.66      7.48 o 
   3   1   9     5358.06     5606.79     62.55 o 
   4   1   9      506.48      504.99     20.01 o 
   5   1   9       81.25      133.66      9.06 o 
   6   1   9     1810.01     1915.99     34.57 o 
   7   1   9      704.02      784.51     17.16 o 
   8   1   9     1316.31     1360.19     24.89 o 
   9   1   9      331.36      295.98     10.93 o 
  10   1   9     1084.02     1139.73     22.23 o 
  11   1   9      889.12      862.89     30.63 o 
  12   1   9       41.98       28.92      7.74 o 
  13   1   9      316.14      318.40     15.91 o 
  14   1   9      270.11      263.78     25.74 o 
  15   1   9      145.54       86.04     28.98 o 
  16   1   9     1142.30     1147.86     47.94 o 
  17   1   9      135.79      132.82     18.72 o 
  18   1   9      547.20      480.59     46.50 o 
  19   1   9      215.73      185.91     30.80 o 
  20   1   9      183.79      136.64     70.32 o 
  21   1   9       11.98        8.96     14.43 o 
  22   1   9       41.54       29.95     16.96 o 
   1   2   9      539.33      601.16     12.06 o 
   2   2   9     3539.81     3308.47     37.45 o 
   3   2   9     1825.51     1884.29     27.20 o 
   4   2   9      951.83      972.26     20.59 o 
   5   2   9      772.62      924.07     16.49 o 
   6   2   9     1888.10     1881.55     32.28 o 
   7   2   9     1821.67     1877.51     56.57 o 
   8   2   9     1974.95     1886.92     40.65 o 
   9   2   9       48.70       12.39      6.04 o 
  10   2   9        7.81        2.04      2.46 o 
  11   2   9      427.90      452.24     14.46 o 
  12   2   9      647.02      706.23     20.26 o 
  13   2   9      992.31     1067.45     26.64 o 
  14   2   9     2669.40     2645.37     51.95 o 
  15   2   9      703.33      703.84     35.87 o 
  16   2   9      495.42      477.66     27.73 o 
  17   2   9       11.79       14.56      8.02 o 
  18   2   9      119.90       90.39     42.65 o 
  19   2   9      275.08      398.63     44.45 o 
  20   2   9       62.88       38.43     19.42 o 
  21   2   9      133.05      104.78     42.00 o 
  22   2   9      143.80      137.91     30.28 o 
   0   3   9     3567.53     4068.64     57.71 o 
   1   3   9      655.39      549.46     15.21 o 
   2   3   9     3702.49     3761.99     39.17 o 
   3   3   9      276.84      389.24     15.02 o 
   4   3   9      629.93      694.88     19.75 o 
   5   3   9        5.67        0.61      3.13 o 
   6   3   9      331.46      333.96     20.98 o 
   7   3   9     1995.47     2043.26     36.98 o 
   8   3   9      839.25      738.63     20.66 o 
   9   3   9      188.15      192.15     10.52 o 
  10   3   9      458.58      423.76     20.96 o 
  11   3   9       74.29       67.91      9.17 o 
  12   3   9      933.56      889.84     32.35 o 
  13   3   9     1454.37     1373.96     37.73 o 
  14   3   9      188.62      177.39     12.54 o 
  15   3   9      280.87      283.88     14.24 o 
  16   3   9      109.77       82.14     13.25 o 
  17   3   9      315.13      287.66     30.78 o 
  18   3   9       58.87       57.26     16.30 o 
  19   3   9       94.05       97.48     24.25 o 
  20   3   9      286.99      434.95     47.79 o 
  21   3   9       42.57       66.48     20.96 o 
  22   3   9       19.78        8.62     17.74 o 
   1   4   9      388.02      451.37     11.89 o 
   2   4   9       19.92       29.41      3.72 o 
   3   4   9      908.87      802.61     19.43 o 
   4   4   9      839.96      807.26     21.42 o 
   5   4   9      374.10      364.67     16.99 o 
   6   4   9      114.87       96.84      9.34 o 
   7   4   9       58.75       31.43     14.59 o 
   8   4   9      634.85      545.00     20.99 o 
   9   4   9      743.90      681.93     21.68 o 
  10   4   9     3737.61     3464.51     47.42 o 
  11   4   9      694.43      610.06     22.92 o 
  12   4   9      566.88      664.86     30.98 o 
  13   4   9      520.21      576.49     29.73 o 
  14   4   9      316.04      305.12     24.91 o 
  15   4   9       61.12       42.85     10.35 o 
  16   4   9     1472.07     1383.64     46.21 o 
  17   4   9       64.29       87.62     19.01 o 
  18   4   9     1439.53     1406.41     85.95 o 
  19   4   9      217.42      217.77     67.04 o 
  20   4   9       37.20       26.65     13.67 o 
  21   4   9        8.16       13.66     12.96 o 
  22   4   9       44.77       85.03     24.34 o 
  23   4   9       49.43       90.19     34.36 o 
   0   5   9     1337.62     1241.12     33.37 o 
   1   5   9     3577.55     3649.42     35.56 o 
   2   5   9      832.39      901.23     19.65 o 
   3   5   9     3237.57     3148.53     38.83 o 
   4   5   9     2802.63     2799.82     39.09 o 
   5   5   9      265.15      327.71     15.68 o 
   6   5   9     1627.01     1837.62     39.40 o 
   7   5   9     1002.70      968.57     39.48 o 
   8   5   9     2897.11     2968.52     70.10 o 
   9   5   9      548.99      516.61     30.45 o 
  10   5   9      190.27      161.11     21.40 o 
  11   5   9       15.62       29.21     11.27 o 
  12   5   9      147.72      134.25     16.92 o 
  13   5   9     2334.67     2276.75     41.67 o 
  14   5   9     1822.27     2035.03     54.14 o 
  15   5   9      111.55      143.83     18.15 o 
  16   5   9      207.86      186.62     21.34 o 
  17   5   9      471.34      517.38     35.05 o 
  18   5   9      141.82      165.72     21.35 o 
  19   5   9       17.15       31.93     11.95 o 
  20   5   9      142.98      172.82     22.23 o 
  21   5   9       26.15       33.92     20.54 o 
  22   5   9      111.68       96.26     43.25 o 
   1   6   9     1850.77     1921.98     37.82 o 
   2   6   9       90.89      118.38      9.08 o 
   3   6   9      996.07     1107.22     22.69 o 
   4   6   9      288.33      211.11     10.35 o 
   5   6   9      362.14      378.86     15.63 o 
   6   6   9     1053.65     1027.90     27.23 o 
   7   6   9      761.11      755.84     34.36 o 
   8   6   9      413.39      361.01     22.76 o 
   9   6   9      667.31      658.07     30.46 o 
  10   6   9     1413.82     1470.78     40.22 o 
  11   6   9      414.39      414.46     19.74 o 
  12   6   9      710.11      644.71     30.08 o 
  13   6   9      806.66      758.92     33.85 o 
  14   6   9      220.58      268.05     20.73 o 
  15   6   9      141.70      129.29     17.12 o 
  16   6   9      150.67      127.42     17.43 o 
  17   6   9        3.52       -4.88      9.74 o 
  18   6   9      194.82      214.09     22.99 o 
  19   6   9       92.19       54.01     12.40 o 
  20   6   9      123.04      134.50     19.78 o 
  21   6   9      275.53      330.19     35.95 o 
   0   7   9     2838.80     2736.38     75.12 o 
   1   7   9      215.48      235.88     12.02 o 
   2   7   9       73.20       53.03      5.74 o 
   3   7   9      618.00      651.06     18.79 o 
   4   7   9      570.80      615.00     19.57 o 
   5   7   9     1298.57     1253.00     29.59 o 
   6   7   9       63.83       38.93      9.09 o 
   7   7   9     1208.38     1347.80     42.05 o 
   8   7   9     1955.29     1976.37     55.12 o 
   9   7   9     1025.30     1195.48     43.16 o 
  10   7   9      539.90      507.23     25.04 o 
  11   7   9      454.58      458.92     21.81 o 
  12   7   9      645.02      711.00     37.57 o 
  13   7   9      352.31      339.35     26.86 o 
  14   7   9     1179.80     1119.35     48.61 o 
  15   7   9      159.77      187.06     21.56 o 
  16   7   9      389.45      378.32     29.92 o 
  17   7   9      110.41      119.55     17.66 o 
  18   7   9      128.26      129.32     19.04 o 
  19   7   9       99.13      149.69     24.04 o 
  20   7   9      121.98       96.02     18.91 o 
  21   7   9      148.96      206.23     49.71 o 
   1   8   9      283.99      276.88     13.75 o 
   2   8   9       70.98       78.26      7.75 o 
   3   8   9      433.56      476.84     17.71 o 
   4   8   9      428.73      358.22     20.14 o 
   5   8   9      126.00      109.11     18.71 o 
   6   8   9     1955.74     2088.54     47.59 o 
   7   8   9      649.42      753.68     34.42 o 
   8   8   9     1556.41     1520.01     42.14 o 
   9   8   9      795.79      851.72     28.87 o 
  10   8   9      465.34      448.91     24.39 o 
  11   8   9      268.14      295.21     24.10 o 
  12   8   9      426.44      429.67     29.52 o 
  13   8   9     1210.59     1259.84     51.64 o 
  14   8   9       51.19       59.12     12.74 o 
  15   8   9       12.06        0.72      8.84 o 
  16   8   9      340.64      327.52     32.66 o 
  17   8   9      154.07      157.47     24.14 o 
  18   8   9      210.88      227.32     25.11 o 
  19   8   9      118.69      148.48     28.69 o 
  20   8   9      376.54      403.95     68.58 o 
   0   9   9     1129.44     1231.57     34.51 o 
   1   9   9       51.25       42.13      9.05 o 
   2   9   9      711.26      657.27     30.55 o 
   3   9   9      232.16      282.48     16.54 o 
   4   9   9      942.69      909.21     29.37 o 
   5   9   9      225.97      243.33     20.89 o 
   6   9   9      110.28      162.50     24.42 o 
   7   9   9      219.65      225.63     22.43 o 
   8   9   9      955.11      995.86     33.99 o 
   9   9   9      152.64      150.42     15.85 o 
  10   9   9      606.69      691.41     33.90 o 
  11   9   9      336.53      351.93     24.85 o 
  12   9   9       73.91       42.57     13.24 o 
  13   9   9      380.35      339.64     27.48 o 
  14   9   9       88.43       86.62     15.13 o 
  15   9   9       71.60       91.94     16.11 o 
  16   9   9      206.77      205.86     22.64 o 
  17   9   9       31.28       53.61     26.16 o 
  18   9   9      104.66      145.57     42.17 o 
   1  10   9       52.71       50.13      7.32 o 
   2  10   9      542.02      554.77     23.79 o 
   3  10   9      306.97      307.12     18.06 o 
   4  10   9       89.31       42.07     15.83 o 
   5  10   9      140.65      143.65     14.72 o 
   6  10   9      555.88      594.08     55.43 o 
   7  10   9       60.42       45.33     11.54 o 
   8  10   9     1097.15      986.46     51.05 o 
   9  10   9      790.20      774.64     40.31 o 
  10  10   9      783.93      729.62     35.84 o 
  11  10   9       70.09       24.60     10.80 o 
  12  10   9      617.99      712.13     36.44 o 
  13  10   9       37.87       64.39     11.76 o 
  14  10   9      117.00      117.69     17.05 o 
  15  10   9      167.31      189.61     25.21 o 
  16  10   9      282.62      354.40     36.01 o 
  17  10   9      100.11       33.24     23.53 o 
   0  11   9      808.93      841.82     48.48 o 
   1  11   9      427.67      464.55     22.43 o 
   2  11   9      297.24      300.10     18.07 o 
   3  11   9      998.65     1030.59     51.10 o 
   4  11   9      253.05      269.41     30.96 o 
   5  11   9      157.46       93.57     24.66 o 
   6  11   9      357.12      396.17     32.48 o 
   7  11   9       85.86       71.03     15.28 o 
   8  11   9      168.79      178.52     23.01 o 
   9  11   9      554.80      641.10     43.88 o 
  10  11   9       63.54       43.13     13.44 o 
  11  11   9      574.20      582.56     38.20 o 
  12  11   9      213.28      212.91     24.28 o 
  13  11   9      165.32      229.66     33.71 o 
  14  11   9      222.95      270.55     27.45 o 
  15  11   9       13.23        2.39     17.54 o 
   1  12   9      221.33      293.53     28.80 o 
   2  12   9      162.34      112.68     19.08 o 
   3  12   9        8.98       20.84     11.67 o 
   4  12   9      105.17      140.53     23.89 o 
   5  12   9       39.90       33.10     13.38 o 
   6  12   9       81.85       96.84     30.55 o 
   7  12   9      349.31      317.88     57.64 o 
   8  12   9      444.20      451.28     45.19 o 
   9  12   9      303.10      307.38     31.78 o 
  10  12   9       35.82       38.37     19.75 o 
  11  12   9      553.07      585.21     56.14 o 
  12  12   9       56.33       38.65     19.53 o 
  13  12   9      104.26      126.18     34.19 o 
   0  13   9      422.55      334.92     46.46 o 
   1  13   9       79.02       39.48     12.58 o 
   2  13   9      120.27      147.80     21.52 o 
   3  13   9      162.24      235.38     31.66 o 
   4  13   9      157.94      190.03     28.82 o 
   5  13   9      332.55      309.82     36.19 o 
   6  13   9       79.33       98.17     22.20 o 
   7  13   9      357.27      413.23     51.99 o 
   8  13   9        7.51       13.07     19.85 o 
   9  13   9        9.57      -31.30     31.30 o 
   1  14   9      256.57      215.82     27.39 o 
   2  14   9       37.47       37.76     22.21 o 
   3  14   9      138.42      140.86     35.76 o 
   4  14   9        2.81       26.73     18.62 o 
   5  14   9       13.71       28.29     18.38 o 
   6  14   9      176.49      141.21     42.26 o 
   7  14   9      178.20      269.38     62.04 o 
   0   0  10     1084.11     1145.20     29.10 o 
   2   0  10     2496.87     2601.29     43.80 o 
   4   0  10     8343.98     8727.81    118.98 o 
   6   0  10     1274.15     1364.70     43.70 o 
   8   0  10      545.99      590.98     30.29 o 
  10   0  10      279.52      325.77     14.97 o 
  12   0  10      154.30      165.16     20.57 o 
  14   0  10      824.66      900.67     35.43 o 
  16   0  10      944.49     1057.33     92.79 o 
  18   0  10      968.42      965.93     94.26 o 
  20   0  10       70.76       81.05     32.04 o 
  22   0  10      539.37      660.78     87.52 o 
   1   1  10     1337.78     1433.62     20.26 o 
   2   1  10     1483.40     1325.08     20.40 o 
   3   1  10     2204.36     2089.25     36.33 o 
   4   1  10      190.27      191.43     11.55 o 
   5   1  10       19.17       32.63      6.71 o 
   6   1  10     3451.87     3454.63     48.01 o 
   7   1  10     2368.51     2646.63     46.53 o 
   8   1  10      339.01      318.37     15.30 o 
   9   1  10     2008.51     1891.35     35.73 o 
  10   1  10     1392.63     1372.40     27.38 o 
  11   1  10      836.34      774.79     18.63 o 
  12   1  10      763.75      689.10     32.18 o 
  13   1  10      553.07      588.86     20.52 o 
  14   1  10      350.44      356.89     28.56 o 
  15   1  10      164.76      167.22     12.51 o 
  16   1  10      137.63      141.79     25.41 o 
  17   1  10      187.53      156.56     25.87 o 
  18   1  10      473.50      540.18     50.24 o 
  19   1  10       12.96       20.92     14.13 o 
  20   1  10      291.31      280.21     38.65 o 
  21   1  10      192.80      239.73     35.93 o 
  22   1  10       28.57       17.26     28.28 o 
   0   2  10     2659.34     2570.01     45.44 o 
   1   2  10     2206.78     2527.72     30.85 o 
   2   2  10     1915.90     1843.86     26.19 o 
   3   2  10      904.72      923.03     19.51 o 
   4   2  10     1788.63     1631.86     40.39 o 
   5   2  10      217.68      220.29      8.52 o 
   6   2  10     1049.48     1126.06     29.27 o 
   7   2  10      951.62      889.55     19.95 o 
   8   2  10      867.81      982.69     26.58 o 
   9   2  10     1028.70      999.76     47.96 o 
  10   2  10       77.80       65.25     14.20 o 
  11   2  10      943.11      927.30     32.71 o 
  12   2  10      335.99      416.14     23.39 o 
  13   2  10     2886.59     2837.47     39.98 o 
  14   2  10      379.34      352.67     17.36 o 
  15   2  10     2210.41     2318.75     54.44 o 
  16   2  10      322.09      253.85     23.56 o 
  17   2  10      433.88      333.57     38.67 o 
  18   2  10       40.93       59.48     20.62 o 
  19   2  10        4.69       -5.24     10.88 o 
  20   2  10      642.76      582.63     78.05 o 
  21   2  10       73.64       88.77     23.27 o 
  22   2  10      185.91      315.25     43.70 o 
   1   3  10      168.70      142.43      8.27 o 
   2   3  10     1033.89     1015.98     21.17 o 
   3   3  10     1024.61     1126.79     22.59 o 
   4   3  10     1085.03      968.84     21.83 o 
   5   3  10      458.41      425.33     16.05 o 
   6   3  10      430.94      437.89     16.83 o 
   7   3  10     1141.56     1026.02     26.67 o 
   8   3  10     2022.73     2043.86     46.90 o 
   9   3  10      456.34      492.08     22.06 o 
  10   3  10     2459.26     2453.95     50.19 o 
  11   3  10      184.26      190.80     17.14 o 
  12   3  10      238.00      254.88     16.48 o 
  13   3  10      699.03      677.38     26.83 o 
  14   3  10      137.94      160.06     20.74 o 
  15   3  10       72.64       63.04     13.30 o 
  16   3  10       69.11       42.38     13.91 o 
  17   3  10      443.64      508.75     41.38 o 
  18   3  10       37.06       33.01     13.67 o 
  19   3  10      124.88      170.19     26.27 o 
  20   3  10      173.71      202.85     28.83 o 
  21   3  10      243.51      281.43     45.82 o 
  22   3  10      104.38       63.12     42.12 o 
   0   4  10      144.01      110.74     10.52 o 
   1   4  10     1883.02     1897.96     28.36 o 
   2   4  10      966.90      959.72     17.43 o 
   3   4  10      100.83       91.26      6.30 o 
   4   4  10      283.51      302.56     13.58 o 
   5   4  10      394.00      439.25     18.13 o 
   6   4  10     1015.17     1067.51     29.76 o 
   7   4  10       73.07       39.25      7.29 o 
   8   4  10     1907.72     1845.28     36.65 o 
   9   4  10      863.00      832.20     24.36 o 
  10   4  10     1963.43     2073.74     37.09 o 
  11   4  10     1679.93     1752.97     46.10 o 
  12   4  10       73.93       30.75     16.55 o 
  13   4  10      434.24      321.99     49.74 o 
  14   4  10      164.57      143.93     21.87 o 
  15   4  10      271.34      297.14     42.95 o 
  16   4  10      140.64       88.80     22.82 o 
  17   4  10      105.09      101.55     23.87 o 
  18   4  10      267.44      284.75     39.98 o 
  19   4  10       57.90       48.00     26.43 o 
  20   4  10       74.88      156.37     34.53 o 
  21   4  10        9.76        9.19     15.82 o 
  22   4  10       28.60       86.24     40.12 o 
   1   5  10      837.96      824.88     19.76 o 
   2   5  10     1295.51     1246.98     21.99 o 
   3   5  10     3099.18     3214.04     37.47 o 
   4   5  10      616.08      693.62     19.23 o 
   5   5  10     1728.64     1838.00     34.87 o 
   6   5  10      710.53      675.90     24.77 o 
   7   5  10     2558.66     2576.64     53.03 o 
   8   5  10      887.68      900.21     31.44 o 
   9   5  10      993.98      983.53     35.11 o 
  10   5  10      742.51      670.90     28.56 o 
  11   5  10      270.85      267.08     33.52 o 
  12   5  10       94.01      105.57     10.72 o 
  13   5  10       10.77        2.97      6.00 o 
  14   5  10      574.59      557.22     28.79 o 
  15   5  10       59.73       24.09     17.80 o 
  16   5  10       82.71      115.52     21.08 o 
  17   5  10      145.84      215.85     27.74 o 
  18   5  10      262.51      299.02     32.39 o 
  19   5  10      100.25       94.64     20.24 o 
  20   5  10      110.76      112.67     27.56 o 
  21   5  10      233.62      260.72     62.13 o 
   0   6  10       59.88       62.13     10.56 o 
   1   6  10       82.60       69.35      7.38 o 
   2   6  10     1281.64     1223.04     26.36 o 
   3   6  10      215.30      198.86     11.31 o 
   4   6  10      183.15      161.82     11.22 o 
   5   6  10     1624.10     1753.44     36.83 o 
   6   6  10     1013.59      937.60     26.64 o 
   7   6  10      180.85      216.08     20.77 o 
   8   6  10     1557.34     1597.58     62.04 o 
   9   6  10      246.59      206.46     23.36 o 
  10   6  10     1333.72     1329.13     48.55 o 
  11   6  10      320.46      339.73     25.56 o 
  12   6  10      575.23      502.37     21.26 o 
  13   6  10      564.08      640.67     24.42 o 
  14   6  10       62.93       32.81     13.60 o 
  15   6  10      265.86      226.09     34.82 o 
  16   6  10      436.86      428.96     32.41 o 
  17   6  10      207.26      245.63     25.41 o 
  18   6  10      199.34      189.17     22.89 o 
  19   6  10       38.88       19.80     10.27 o 
  20   6  10      318.78      374.85     38.75 o 
  21   6  10      106.48       31.58     24.93 o 
   1   7  10       18.36       14.27      6.30 o 
   2   7  10     1157.14     1060.96     27.72 o 
   3   7  10      177.83      185.83     11.79 o 
   4   7  10      304.32      338.69     14.83 o 
   5   7  10      981.62     1004.62     25.96 o 
   6   7  10     1897.20     1865.79     42.26 o 
   7   7  10     1303.55     1357.75     51.97 o 
   8   7  10     1609.07     1752.95     59.65 o 
   9   7  10      708.52      819.83     57.98 o 
  10   7  10      117.63      131.67     16.44 o 
  11   7  10     1524.17     1543.21     47.13 o 
  12   7  10       41.69       42.74     11.93 o 
  13   7  10       58.67       80.15     20.53 o 
  14   7  10      161.48      133.00     17.89 o 
  15   7  10      530.67      505.14     34.57 o 
  16   7  10       21.86       19.85     11.97 o 
  17   7  10      385.59      360.74     30.92 o 
  18   7  10       36.40       63.08     24.27 o 
  19   7  10      429.32      468.84     36.46 o 
  20   7  10      333.70      381.47     48.22 o 
   0   8  10      433.51      409.59     32.44 o 
   1   8  10     1715.31     1676.96     53.14 o 
   2   8  10      359.09      384.82     16.68 o 
   3   8  10     1474.81     1493.11     32.65 o 
   4   8  10     2137.69     2024.58     39.13 o 
   5   8  10      429.72      451.69     18.51 o 
   6   8  10      177.27      135.23     24.22 o 
   7   8  10     1599.62     1513.64     47.58 o 
   8   8  10      639.77      616.27     27.33 o 
   9   8  10      449.85      497.43     22.37 o 
  10   8  10      277.58      288.98     21.93 o 
  11   8  10      226.79      238.91     23.86 o 
  12   8  10       25.16       25.44     12.95 o 
  13   8  10       29.16       38.21     10.18 o 
  14   8  10        9.16      -10.38     10.38 o 
  15   8  10        9.36       25.15     11.54 o 
  16   8  10       14.11       17.49      9.15 o 
  17   8  10       42.11       31.74     12.77 o 
  18   8  10       68.75       93.16     20.95 o 
  19   8  10      117.40      133.63     40.81 o 
   1   9  10     1338.82     1489.60     38.19 o 
   2   9  10      107.19      106.03      9.38 o 
   3   9  10      762.90      767.12     26.82 o 
   4   9  10       23.41       19.34      5.44 o 
   5   9  10      204.69      217.81     15.80 o 
   6   9  10      288.77      276.41     30.03 o 
   7   9  10      482.89      472.19     28.38 o 
   8   9  10      178.04      168.61     20.43 o 
   9   9  10      507.01      523.53     33.52 o 
  10   9  10      617.46      700.90     37.28 o 
  11   9  10      406.61      408.36     27.14 o 
  12   9  10      580.17      647.64     41.30 o 
  13   9  10      319.88      265.24     25.49 o 
  14   9  10       46.62       48.78     12.59 o 
  15   9  10      114.40      135.31     23.71 o 
  16   9  10      291.29      356.66     30.40 o 
  17   9  10      157.82      151.62     57.56 o 
  18   9  10      216.92      245.46     52.04 o 
   0  10  10      195.14      268.24     28.00 o 
   1  10  10     1152.72     1154.07     39.86 o 
   2  10  10       15.74       13.77      5.51 o 
   3  10  10       20.03        2.77      5.00 o 
   4  10  10      870.25      849.65     31.05 o 
   5  10  10       66.16       25.84     17.53 o 
   6  10  10     1216.12     1315.01     81.39 o 
   7  10  10        8.10        4.35     14.29 o 
   8  10  10      404.07      397.37     29.09 o 
   9  10  10      231.38      198.17     19.31 o 
  10  10  10      334.09      378.55     32.57 o 
  11  10  10       79.97      103.22     16.52 o 
  12  10  10      191.34      191.72     20.14 o 
  13  10  10      363.52      398.53     28.65 o 
  14  10  10       40.57       62.18     12.32 o 
  15  10  10       34.68       24.83     12.85 o 
  16  10  10      108.10      138.50     37.74 o 
   1  11  10      694.30      674.87     31.52 o 
   2  11  10      292.07      359.26     30.27 o 
   3  11  10      651.39      694.65     44.86 o 
   4  11  10      186.48      135.12     23.28 o 
   5  11  10      451.05      433.88     45.60 o 
   6  11  10        4.70        1.83     10.05 o 
   7  11  10      161.55      170.17     39.26 o 
   8  11  10       43.07       36.26     14.91 o 
   9  11  10       40.39       57.05     13.65 o 
  10  11  10      197.38      141.81     20.20 o 
  11  11  10       30.11       16.57      8.87 o 
  12  11  10      226.77      241.03     22.01 o 
  13  11  10       42.90       40.63     22.06 o 
  14  11  10      592.11      709.41     77.19 o 
   0  12  10      230.33      286.35     47.03 o 
   1  12  10      207.94      144.90     22.06 o 
   2  12  10      219.46      185.18     20.61 o 
   3  12  10      527.42      488.86     43.60 o 
   4  12  10        5.46       -1.86     12.34 o 
   5  12  10      243.43      234.97     30.04 o 
   6  12  10      183.45      205.95     28.89 o 
   7  12  10      194.86      183.22     44.40 o 
   8  12  10      198.44      160.51     44.50 o 
   9  12  10      459.42      378.24     53.75 o 
  10  12  10       41.38       37.84     23.44 o 
  11  12  10       22.31       36.50     20.81 o 
   1  13  10      294.07      220.63     26.81 o 
   2  13  10      104.97       67.27     20.01 o 
   3  13  10      171.03      179.27     28.22 o 
   4  13  10      175.76      116.01     32.15 o 
   5  13  10      135.04      136.31     23.79 o 
   6  13  10      579.77      676.07     52.95 o 
   7  13  10      329.16      401.53     49.37 o 
   8  13  10       37.36       23.58     24.78 o 
   0  14  10      178.00      230.19     53.27 o 
   1  14  10        5.74       24.82     16.99 o 
   2  14  10      201.25      221.59     38.53 o 
   3  14  10      117.51      150.79     59.09 o 
   4  14  10       76.98       58.16     22.83 o 
   2   0  11     2021.05     2290.78     58.81 o 
   4   0  11      643.70      657.53     27.63 o 
   6   0  11     3160.76     2859.30     65.85 o 
   8   0  11     1792.03     1825.93     54.45 o 
  10   0  11      257.39      190.12     18.82 o 
  12   0  11     2738.34     2488.25     80.10 o 
  14   0  11        4.10       -4.82     10.68 o 
  16   0  11     1062.76     1116.72     97.20 o 
  18   0  11      169.47      178.35     43.44 o 
  20   0  11       13.64       48.73     28.34 o 
   0   1  11     3192.89     3283.86     39.41 o 
   1   1  11     1129.84     1106.86     19.04 o 
   2   1  11     1106.62     1215.71     18.85 o 
   3   1  11      555.02      528.71     17.69 o 
   4   1  11      616.09      711.64     22.79 o 
   5   1  11     1247.80     1377.81     34.17 o 
   6   1  11     2162.56     2323.07     49.04 o 
   7   1  11     1132.74     1162.92     29.47 o 
   8   1  11        0.92        3.69      5.24 o 
   9   1  11      174.37      214.89     13.39 o 
  10   1  11      295.18      250.39      9.92 o 
  11   1  11     1825.09     1898.28     47.26 o 
  12   1  11      225.62      191.02     27.44 o 
  13   1  11      210.59      181.64     23.47 o 
  14   1  11      445.16      396.20     32.09 o 
  15   1  11      348.45      337.71     53.82 o 
  16   1  11      102.20       99.05     17.70 o 
  17   1  11      157.16      166.02     27.65 o 
  18   1  11       39.20       23.85     13.87 o 
  19   1  11       27.52       12.56     18.21 o 
  20   1  11      120.41      149.91     29.78 o 
  21   1  11      406.35      424.39     49.10 o 
   1   2  11     1378.71     1432.66     25.31 o 
   2   2  11      443.75      382.87     11.48 o 
   3   2  11     1527.15     1630.37     27.86 o 
   4   2  11      479.25      483.65     15.44 o 
   5   2  11     2076.94     2003.54     23.23 o 
   6   2  11     1231.45     1207.36     18.95 o 
   7   2  11      207.98      202.46     15.69 o 
   8   2  11      111.77       70.11      8.43 o 
   9   2  11      473.37      422.50     26.38 o 
  10   2  11     1568.21     1371.53     48.70 o 
  11   2  11       31.63       37.78      7.41 o 
  12   2  11     1474.75     1427.79     54.57 o 
  13   2  11     1031.23      922.69     35.03 o 
  14   2  11      575.52      508.49     38.98 o 
  15   2  11      189.46      243.95     23.21 o 
  16   2  11      326.95      341.76     33.70 o 
  17   2  11      176.54      182.55     25.59 o 
  18   2  11       57.57       80.41     17.79 o 
  19   2  11       43.80        6.59     24.92 o 
  20   2  11       85.24       89.24     20.29 o 
  21   2  11       13.77       -6.11     16.43 o 
  22   2  11       77.87      176.00     54.30 o 
   0   3  11     1717.17     1481.35     34.40 o 
   1   3  11      356.31      321.32     11.88 o 
   2   3  11     1504.77     1590.94     20.96 o 
   3   3  11     2579.42     2591.37     35.06 o 
   4   3  11     1295.09     1293.32     26.74 o 
   5   3  11      775.79      762.46     21.65 o 
   6   3  11     1296.18     1368.95     25.57 o 
   7   3  11      566.86      683.44     20.73 o 
   8   3  11      383.80      447.44     21.86 o 
   9   3  11      482.55      505.42     23.75 o 
  10   3  11     1168.04     1170.18     31.66 o 
  11   3  11      784.66      748.40     26.34 o 
  12   3  11      702.68      703.63     26.31 o 
  13   3  11      391.54      326.29     20.19 o 
  14   3  11      120.64       81.13     15.28 o 
  15   3  11       38.70        8.06     14.08 o 
  16   3  11      264.31      263.23     29.91 o 
  17   3  11       35.53       51.13     14.30 o 
  18   3  11      365.30      347.88     36.33 o 
  19   3  11      106.26      100.46     20.44 o 
  20   3  11      582.06      560.58     47.61 o 
  21   3  11      195.17      234.82     32.41 o 
   1   4  11      665.74      617.14     16.82 o 
   2   4  11     2259.06     2459.97     33.23 o 
   3   4  11       44.72       28.25      4.04 o 
   4   4  11     3097.36     3028.04     41.78 o 
   5   4  11     1272.42     1373.08     28.18 o 
   6   4  11      486.09      467.32     17.57 o 
   7   4  11      154.89      142.90      9.72 o 
   8   4  11     1634.38     1618.74     35.03 o 
   9   4  11       18.83       22.31      7.01 o 
  10   4  11      461.43      437.93     22.66 o 
  11   4  11      411.36      471.66     35.05 o 
  12   4  11      134.72      117.81     13.87 o 
  13   4  11      572.66      495.62     38.41 o 
  14   4  11      134.20      145.33     22.04 o 
  15   4  11       54.39       37.72     11.00 o 
  16   4  11       12.16        6.90     16.44 o 
  17   4  11       31.43       29.22     17.75 o 
  18   4  11      107.00      146.86     31.50 o 
  19   4  11      150.01      174.28     33.70 o 
  20   4  11       44.61       51.33     23.76 o 
  21   4  11       85.78       59.23     29.56 o 
   0   5  11      207.32      215.55     16.43 o 
   1   5  11      892.39      948.66     23.61 o 
   2   5  11      545.57      600.76     15.43 o 
   3   5  11      352.05      340.46     12.87 o 
   4   5  11      890.58      901.00     22.30 o 
   5   5  11     2722.91     2901.30     45.40 o 
   6   5  11      646.03      652.59     22.71 o 
   7   5  11      837.73      843.32     34.08 o 
   8   5  11       57.80       56.41      8.05 o 
   9   5  11      829.27      877.63     29.12 o 
  10   5  11      567.96      518.40     33.19 o 
  11   5  11      227.12      239.65     16.84 o 
  12   5  11       93.47       89.17      9.32 o 
  13   5  11       37.91       34.01     12.07 o 
  14   5  11      460.27      499.45     49.85 o 
  15   5  11      516.36      523.90     42.04 o 
  16   5  11      319.73      365.03     35.43 o 
  17   5  11       81.38       40.60     26.68 o 
  18   5  11       68.94       71.34     17.52 o 
  19   5  11       16.42       31.62     15.91 o 
  20   5  11      142.02      128.19     27.89 o 
   1   6  11      216.34      213.44     12.49 o 
   2   6  11     1924.44     1862.15     35.77 o 
   3   6  11      188.94      173.20      9.91 o 
   4   6  11      775.07      806.07     22.13 o 
   5   6  11      617.87      631.94     20.83 o 
   6   6  11      649.13      646.26     21.08 o 
   7   6  11       21.06       13.54      7.42 o 
   8   6  11      998.69      926.39     37.68 o 
   9   6  11       33.05       32.39      7.54 o 
  10   6  11      223.52      205.87     24.16 o 
  11   6  11      320.02      233.97     18.23 o 
  12   6  11      621.23      701.62     30.17 o 
  13   6  11      181.59      148.32     22.54 o 
  14   6  11      111.18      110.93     20.37 o 
  15   6  11      280.59      283.78     32.01 o 
  16   6  11       96.92       95.99     20.20 o 
  17   6  11      108.93       88.88     22.50 o 
  18   6  11      120.51      171.28     34.96 o 
  19   6  11       86.09       85.82     20.26 o 
  20   6  11        9.77      -12.50     25.17 o 
   0   7  11     2056.22     2217.83     60.32 o 
   1   7  11      490.96      390.92     18.16 o 
   2   7  11      354.83      375.35     17.04 o 
   3   7  11      212.18      245.98     14.83 o 
   4   7  11      135.72      128.24     10.69 o 
   5   7  11      306.09      338.67     17.50 o 
   6   7  11     1538.72     1505.90     36.57 o 
   7   7  11      166.60       74.81     30.94 o 
   8   7  11      429.98      358.98     34.21 o 
   9   7  11     1281.24     1361.65     46.35 o 
  10   7  11      419.22      362.20     22.97 o 
  11   7  11      461.08      500.82     25.40 o 
  12   7  11       36.31       30.03     10.42 o 
  13   7  11       21.92       19.83     10.07 o 
  14   7  11       13.57        3.54     16.20 o 
  15   7  11      632.68      739.40     42.52 o 
  16   7  11       50.75       52.84     12.96 o 
  17   7  11      734.39      803.18     46.21 o 
  18   7  11      153.34      121.31     35.08 o 
  19   7  11      160.27      122.79     41.04 o 
   1   8  11       55.99       71.63     10.19 o 
   2   8  11      945.98      888.23     30.62 o 
   3   8  11      283.91      273.54     15.21 o 
   4   8  11      620.82      677.64     25.12 o 
   5   8  11       80.11       70.81      9.13 o 
   6   8  11     1032.80      996.07     35.62 o 
   7   8  11     1119.33     1168.83     72.45 o 
   8   8  11     1512.80     1392.52     55.91 o 
   9   8  11      291.84      280.06     21.51 o 
  10   8  11       58.41       83.16     14.05 o 
  11   8  11     1295.59     1477.87     51.16 o 
  12   8  11      393.91      410.84     30.17 o 
  13   8  11       73.82       91.84     18.59 o 
  14   8  11       83.45       95.45     16.65 o 
  15   8  11        8.63      -10.93     10.93 o 
  16   8  11       55.55       38.94     12.46 o 
  17   8  11      127.48      134.36     20.18 o 
  18   8  11       85.58       80.92     21.87 o 
   0   9  11      256.88      236.09     25.96 o 
   1   9  11      260.45      261.76     19.27 o 
   2   9  11      573.44      564.06     27.62 o
[truncated: 60,702 more chars]
